# Supplementary material for: Searching for ultralight dark matter conversion in solar corona using Low Frequency Array data
Source: Nat Commun. 2024 Jan 31;15:915. doi: 10.1038/s41467-024-45033-4 (PMC10828470; doi:10.1038/s41467-024-45033-4)
Supplement: Supplementary file 2 — Source Data [file 41467_2024_45033_MOESM2_ESM.xlsx]

## Sheet: Figure 1
Figure 1
Profile LOFAR observed	r(m)	ne(cm^-3)
	7.85659e+08	7.76889e+07
	8.03895e+08	6.83913e+07
	1.36921e+09	1.46033e+07
	1.56068e+09	1.04321e+07
	2.01658e+09	7.2127e+06
	1.77951e+09	8.40192e+06
	7.58306e+08	9.52696e+07
	7.67424e+08	8.80223e+07
	1.29322e+09	1.68541e+07
	1.45734e+09	1.23469e+07
	1.66706e+09	9.53515e+06
	1.86157e+09	7.73005e+06
	1.94059e+09	7.34036e+06
	8.19092e+08	5.9321e+07
	8.40367e+08	5.12339e+07
	9.19389e+08	3.56968e+07
	1.15645e+09	2.07476e+07
	1.07439e+09	2.36445e+07
	9.77135e+08	2.92334e+07
	8.76838e+08	4.34267e+07
Profile by V. De la Luz	r(m)	ne(cm^-3)
	701000000	534000000
	702000000	496000000
	702000000	470000000
	703000000	441000000
	703000000	422000000
	704000000	408000000
	705000000	389000000
	706000000	367000000
	707000000	354000000
	708000000	343000000
	709000000	325000000
	710000000	301000000
	712000000	284000000
	713000000	271000000
	715000000	257000000
	716000000	247000000
	718000000	240000000
	721000000	233000000
	723000000	222000000
	725000000	211000000
	728000000	198000000
	731000000	185000000
	735000000	172000000
	738000000	159000000
	742000000	146000000
	747000000	136000000
	751000000	126000000
	757000000	117000000
	762000000	109000000
	769000000	101000000
	775000000	93100000
	783000000	85400000
	791000000	77400000
	800000000	68700000
	810000000	63800000
	820000000	59000000
	832000000	52400000
	845000000	45900000
	859000000	40300000
	874000000	34400000
	890000000	28400000
	909000000	24700000
	928000000	21700000
	950000000	19000000
	974000000	16600000
	1000000000	14400000
	1030000000	12200000
	1060000000	10700000
	1090000000	9470000
	1130000000	7890000
	1170000000	6610000
	1210000000	5410000
	1260000000	4320000
	1310000000	3550000
	1370000000	3100000
	1430000000	2640000
	1500000000	2150000
	1560000000	1920000

## Sheet: Figure 2
Figure 2
f (MHz)	Psur	β
30	0.492512	0.0952272
35	0.411762	0.0800859
40	0.355851	0.0667723
45	0.296708	0.0569112
50	0.247091	0.0498624
55	0.196813	0.0447534
60	0.159454	0.0402858
65	0.135281	0.0357593
70	0.112146	0.03213
75	0.0801461	0.0301859
80	0.0704004	0.0270668

## Sheet: Figure 3
Figure 3
0425:	f (MHz)	Slim (W/m^2/Hz)		0703:	f (MHz)	Slim (W/m^2/Hz)		0903:	f (MHz)	Slim (W/m^2/Hz)
	30.2673	1.13e-24			30.2673	1.12e-24			30.2673	1.30905e-24
	30.365	8.98e-24			30.365	1.83e-24			30.365	1.31731e-24
	30.4626	2.53e-25			30.4626	1.9e-25			30.4626	0
	30.5603	1.69e-24			30.5603	1.99e-24			30.5603	1.32727e-24
	30.658	1.48e-24			30.658	1.02e-24			30.658	1.67239e-24
	30.7556	2.04e-24			30.7556	1.61e-24			30.7556	2.53818e-24
	30.8533	1.37e-24			30.8533	1.88e-24			30.8533	1.51458e-24
	30.9509	1.16e-24			30.9509	2.01e-24			30.9509	2.23557e-24
	31.0486	1.01e-24			31.0486	1.92e-24			31.0486	1.32403e-24
	31.1462	4.59e-24			31.1462	5.73e-24			31.1462	5.4937e-24
	31.2439	3.91e-24			31.2439	1.22e-24			31.2439	3.24758e-24
	31.3416	3.06e-24			31.3416	4.95e-24			31.3416	1.46378e-24
	31.4392	1.31e-24			31.4392	1.56e-24			31.4392	1.63162e-24
	31.5369	7.82e-24			31.5369	3.24e-24			31.5369	2.38129e-24
	31.6345	1.02e-23			31.6345	3.05e-24			31.6345	1.9135e-24
	31.7322	2.41e-23			31.7322	1.63e-24			31.7322	9.63983e-25
	31.8298	1.86e-23			31.8298	1.38e-24			31.8298	4.28116e-25
	31.9275	2.37e-23			31.9275	3.93e-24			31.9275	2.56832e-24
	32.0251	2.17e-23			32.0251	8.76e-25			32.0251	1.49041e-24
	32.1228	3.1e-23			32.1228	1.22e-24			32.1228	1.14885e-24
	32.2205	6.95e-23			32.2205	9.69e-25			32.2205	6.70113e-25
	32.3181	4.35e-23			32.3181	1.95e-24			32.3181	1.4988e-24
	32.4158	2.15e-23			32.4158	1.23e-24			32.4158	5.67676e-25
	32.5134	2.78e-23			32.5134	1.23e-24			32.5134	1.10202e-24
	32.6111	2.83e-23			32.6111	7.74e-25			32.6111	6.30415e-25
	32.7087	3.65e-23			32.7087	1.26e-24			32.7087	2.52745e-24
	32.8064	1.97e-23			32.8064	4.83e-24			32.8064	9.95644e-25
	32.9041	4.32e-24			32.9041	1.25e-24			32.9041	1.31803e-24
	33.0017	3.89e-23			33.0017	7.29e-25			33.0017	4.82983e-25
	33.0994	6.06e-24			33.0994	1.22e-24			33.0994	1.19361e-24
	33.197	6.49e-24			33.197	9.81e-25			33.197	6.99332e-25
	33.2947	8.49e-24			33.2947	2.1e-24			33.2947	1.66943e-24
	33.3923	9.94e-24			33.3923	8.17e-25			33.3923	6.82921e-25
	33.49	1.19e-23			33.49	1.84e-24			33.49	9.09047e-25
	33.5876	1.42e-24			33.5876	2.96e-24			33.5876	3.41535e-25
	33.6853	1.84e-24			33.6853	5.6e-23			33.6853	1.45887e-24
	33.783	6.7e-25			33.783	6.01e-23			33.783	8.17041e-25
	33.8806	2.18e-24			33.8806	4.86e-23			33.8806	1.32494e-24
	33.9783	9.29e-25			33.9783	3.3e-23			33.9783	6.43925e-25
	34.0759	1.78e-24			34.0759	3.61e-23			34.0759	7.0707e-25
	34.1736	1.19e-24			34.1736	2.26e-22			34.1736	3.3148e-25
	34.2712	2.75e-24			34.2712	3.33e-23			34.2712	1.78203e-24
	34.3689	3.15e-24			34.3689	3.26e-23			34.3689	8.29269e-25
	34.4666	3.91e-24			34.4666	5.35e-23			34.4666	1.39508e-24
	34.5642	7.72e-25			34.5642	5.98e-23			34.5642	8.74144e-25
	34.6619	3.42e-24			34.6619	6.49e-23			34.6619	2.07667e-24
	34.7595	2.16e-24			34.7595	2.57e-24			34.7595	1.20533e-24
	34.8572	1.69e-24			34.8572	1.45e-24			34.8572	9.85788e-25
	34.9548	2.31e-24			34.9548	1.19e-24			34.9548	1.51539e-24
	35.0525	7.66e-24			35.0525	2.56e-24			35.0525	4.80544e-24
	35.1501	5.75e-24			35.1501	2.02e-24			35.1501	2.07035e-24
	35.2478	2.34e-24			35.2478	3.04e-24			35.2478	2.35454e-24
	35.3455	1.08e-24			35.3455	2.5e-25			35.3455	1.04963e-24
	35.4431	2.32e-24			35.4431	3.65e-24			35.4431	1.67315e-24
	35.5408	1.28e-24			35.5408	4.53e-24			35.5408	6.26922e-25
	35.6384	2.5e-24			35.6384	3.95e-24			35.6384	2.19868e-24
	35.7361	1e-24			35.7361	2.52e-24			35.7361	1.1172e-24
	35.8337	7.15e-25			35.8337	7.95e-25			35.8337	2.1961e-24
	35.9314	6e-25			35.9314	6.64e-25			35.9314	1.50352e-24
	36.0291	1.58e-24			36.0291	1.92e-24			36.0291	9.47589e-25
	36.1267	9.88e-25			36.1267	4.85e-25			36.1267	7.19323e-25
	36.2244	1.65e-24			36.2244	1.4e-24			36.2244	9.87389e-25
	36.322	9.01e-25			36.322	6.86e-25			36.322	3.38222e-25
	36.4197	1.59e-24			36.4197	1.46e-24			36.4197	2.06524e-24
	36.5173	5.47e-25			36.5173	4.91e-25			36.5173	8.48344e-25
	36.615	3.4e-24			36.615	1.42e-24			36.615	2.03096e-24
	36.7126	1.34e-24			36.7126	1.09e-24			36.7126	8.82597e-25
	36.8103	3.26e-24			36.8103	2.31e-24			36.8103	9.58611e-25
	36.908	2.69e-24			36.908	1.46e-24			36.908	4.53107e-25
	37.0056	1.52e-24			37.0056	1.16e-24			37.0056	1.47647e-24
	37.1033	1.41e-24			37.1033	7.74e-25			37.1033	1.29487e-24
	37.2009	1.99e-24			37.2009	1.65e-24			37.2009	1.87424e-24
	37.2986	4.64e-25			37.2986	2.89e-25			37.2986	8.69125e-25
	37.3962	4.09e-24			37.3962	2.43e-24			37.3962	1.24635e-24
	37.4939	1.67e-24			37.4939	2.13e-24			37.4939	3.53537e-25
	37.5916	3.6e-24			37.5916	2.04e-24			37.5916	3.25045e-24
	37.6892	1.38e-24			37.6892	1.07e-24			37.6892	1.57288e-24
	37.7869	1.03e-24			37.7869	1.15e-24			37.7869	2.29257e-24
	37.8845	8.62e-25			37.8845	8.26e-25			37.8845	1.23841e-24
	37.9822	1.89e-24			37.9822	8.94e-25			37.9822	9.35823e-25
	38.0798	1.04e-24			38.0798	1.03e-24			38.0798	5.90929e-25
	38.1775	8.18e-25			38.1775	1.63e-24			38.1775	9.91678e-25
	38.2751	7.41e-25			38.2751	8.23e-25			38.2751	5.56561e-25
	38.3728	1.37e-24			38.3728	1.3e-24			38.3728	1.71121e-24
	38.4705	6.16e-25			38.4705	5.18e-24			38.4705	6.93159e-25
	38.5681	2.79e-24			38.5681	1.25e-24			38.5681	1.61919e-24
	38.6658	1.87e-24			38.6658	1.17e-24			38.6658	5.81286e-25
	38.7634	1.46e-24			38.7634	1.12e-24			38.7634	2.25627e-24
	38.8611	9.76e-25			38.8611	1.18e-24			38.8611	1.01151e-24
	38.9587	5.34e-24			38.9587	1.47e-24			38.9587	1.26053e-24
	39.0564	2.91e-23			39.0564	4.71e-25			39.0564	8.47647e-25
	39.1541	2.88e-23			39.1541	1.78e-24			39.1541	2.02928e-24
	39.2517	1.89e-23			39.2517	8.52e-25			39.2517	1.3687e-24
	39.3494	1.45e-23			39.3494	1.06e-24			39.3494	3.1025e-24
	39.447	1.52e-23			39.447	3.47e-24			39.447	2.31829e-24
	39.5447	1.05e-22			39.5447	2.12e-24			39.5447	4.68343e-24
	39.6423	1.43e-23			39.6423	9.2e-25			39.6423	8.80143e-25
	39.74	1.49e-23			39.74	1.21e-24			39.74	2.20336e-24
	39.8376	1.82e-23			39.8376	8.22e-25			39.8376	1.46558e-24
	39.9353	2.92e-23			39.9353	4.41e-24			39.9353	5.09738e-24
	40.033	2.98e-23			40.033	3.38e-24			40.033	4.37535e-24
	40.1306	3.6e-24			40.1306	3.26e-24			40.1306	4.36526e-24
	40.2283	1.82e-24			40.2283	2.5e-24			40.2283	3.0567e-24
	40.3259	1.81e-24			40.3259	2.59e-24			40.3259	3.01593e-24
	40.4236	5.46e-25			40.4236	3e-24			40.4236	2.7216e-24
	40.5212	2.02e-24			40.5212	1.64e-23			40.5212	2.07045e-23
	40.7166	1.75e-24			40.7166	3.31e-24			40.7166	3.07525e-24
	40.8142	6.4e-25			40.8142	4.01e-24			40.8142	2.86213e-24
	40.9119	1.03e-24			40.9119	4.18e-24			40.9119	3.8072e-24
	41.0095	5.57e-25			41.0095	4.9e-24			41.0095	4.9819e-24
	41.1072	1.94e-24			41.1072	1.26e-23			41.1072	3.28855e-24
	41.2048	7.84e-25			41.2048	1.88e-24			41.2048	9.39618e-25
	41.3025	1.23e-24			41.3025	3.04e-24			41.3025	1.39138e-24
	41.4001	5.07e-25			41.4001	2.04e-24			41.4001	5.43362e-25
	41.4978	1.67e-24			41.4978	2.51e-24			41.4978	1.45678e-24
	41.5955	7.92e-25			41.5955	1.21e-24			41.5955	6.14746e-25
	41.6931	1.54e-24			41.6931	1.4e-24			41.6931	1.52637e-24
	41.7908	6.78e-25			41.7908	3.34e-25			41.7908	3.74481e-25
	41.8884	1.34e-24			41.8884	1.23e-24			41.8884	1.0604e-24
	41.9861	5.87e-25			41.9861	4.17e-25			41.9861	5.12905e-25
	42.0837	1.75e-24			42.0837	1.44e-24			42.0837	1.47204e-24
	42.1814	6.76e-25			42.1814	7.12e-25			42.1814	8.14227e-25
	42.2791	1.52e-24			42.2791	8.89e-25			42.2791	6.72404e-25
	42.3767	5.29e-25			42.3767	3.88e-25			42.3767	5.1868e-25
	42.4744	9.47e-25			42.4744	5.17e-25			42.4744	1.02619e-24
	42.572	1.02e-24			42.572	1.8e-24			42.572	4.07715e-25
	42.6697	2.34e-24			42.6697	9.63e-25			42.6697	1.17619e-24
	42.7673	9.38e-25			42.7673	4.07e-25			42.7673	5.50654e-25
	42.865	1.52e-24			42.865	7.98e-25			42.865	1.85796e-24
	42.9626	3.82e-25			42.9626	5.14e-25			42.9626	6.29464e-25
	43.0603	2.41e-24			43.0603	1.31e-24			43.0603	7.0268e-25
	43.158	2.37e-24			43.158	8.82e-25			43.158	8.10096e-25
	43.2556	1.96e-24			43.2556	7.46e-25			43.2556	1.83354e-24
	43.3533	1.07e-24			43.3533	3.05e-25			43.3533	6.11015e-25
	43.4509	1.27e-24			43.4509	9.14e-25			43.4509	9.37634e-25
	43.5486	6.79e-25			43.5486	4.06e-25			43.5486	4.63209e-25
	43.6462	3.73e-24			43.6462	1.76e-24			43.6462	2.22591e-24
	43.7439	2.52e-24			43.7439	1.05e-24			43.7439	1.37659e-24
	43.8416	1.5e-24			43.8416	9.87e-25			43.8416	8.35554e-25
	43.9392	7.96e-25			43.9392	4.76e-25			43.9392	6.16601e-25
	44.0369	2.24e-24			44.0369	6.79e-25			44.0369	1.50333e-24
	44.1345	7.49e-25			44.1345	2.5e-25			44.1345	7.9213e-25
	44.2322	2.11e-24			44.2322	1.15e-24			44.2322	8.09684e-25
	44.3298	8.01e-25			44.3298	5.51e-25			44.3298	4.7724e-25
	44.4275	1.12e-24			44.4275	9.02e-25			44.4275	1.23503e-24
	44.5251	7.88e-25			44.5251	9.1e-25			44.5251	5.41029e-25
	44.6228	1.55e-24			44.6228	9.51e-25			44.6228	1.74167e-24
	44.7205	8.7e-25			44.7205	6.38e-25			44.7205	6.02137e-25
	44.8181	1.71e-24			44.8181	2.23e-24			44.8181	1.38688e-24
	44.9158	6.29e-25			44.9158	5.7e-25			44.9158	7.70639e-25
	45.0134	1.46e-24			45.0134	1.99e-24			45.0134	8.33687e-25
	45.1111	8.45e-25			45.1111	6.84e-25			45.1111	4.86741e-25
	45.2087	2.69e-24			45.2087	1.51e-24			45.2087	2.03497e-24
	45.3064	1.01e-24			45.3064	9.41e-25			45.3064	1.05521e-24
	45.4041	1.45e-24			45.4041	1.27e-24			45.4041	9.34633e-25
	45.5017	5.52e-25			45.5017	6.13e-25			45.5017	6.08056e-25
	45.5994	2.21e-24			45.5994	8.92e-25			45.5994	1.35899e-24
	45.697	1.28e-24			45.697	3.32e-25			45.697	7.01067e-25
	45.7947	1.55e-24			45.7947	1.49e-24			45.7947	1.92863e-24
	45.8923	1.73e-24			45.8923	1.36e-24			45.8923	6.93037e-25
	45.99	1.43e-24			45.99	2.09e-24			45.99	1.57208e-24
	46.0876	5.33e-25			46.0876	1.42e-24			46.0876	5.75084e-25
	46.1853	1.96e-24			46.1853	1.17e-24			46.1853	1.59582e-24
	46.283	9.32e-25			46.283	1.01e-24			46.283	8.04598e-25
	46.3806	2.23e-24			46.3806	5.63e-24			46.3806	1.88828e-24
	46.4783	7.22e-25			46.4783	1.02e-24			46.4783	7.08057e-25
	46.5759	1.54e-24			46.5759	1.44e-24			46.5759	9.89416e-25
	46.6736	6.87e-25			46.6736	1.05e-24			46.6736	4.8989e-25
	46.7712	2.07e-24			46.7712	1.94e-24			46.7712	1.59088e-24
	46.8689	1.18e-24			46.8689	2.27e-24			46.8689	1.71757e-24
	46.9666	2.81e-24			46.9666	1.98e-24			46.9666	2.06809e-24
	47.0642	1.11e-24			47.0642	8.48e-25			47.0642	7.55769e-25
	47.1619	1.39e-24			47.1619	1.06e-24			47.1619	1.38609e-24
	47.2595	7.5e-25			47.2595	5.04e-25			47.2595	5.85191e-25
	47.3572	1.76e-24			47.3572	2.62e-24			47.3572	1.43534e-24
	47.4548	7.57e-25			47.4548	8.39e-25			47.4548	4.80345e-25
	47.5525	1.85e-24			47.5525	9.04e-25			47.5525	1.47434e-24
	47.6501	8.03e-25			47.6501	4.96e-25			47.6501	6.48687e-25
	47.7478	1.83e-24			47.7478	1.25e-24			47.7478	1.78508e-24
	47.8455	7.4e-25			47.8455	6.67e-25			47.8455	8.51386e-25
	47.9431	2.12e-24			47.9431	1.36e-24			47.9431	8.98515e-25
	48.0408	1.17e-24			48.0408	6.2e-25			48.0408	5.52807e-25
	48.1384	2.74e-24			48.1384	1.11e-24			48.1384	1.65736e-24
	48.2361	1.14e-24			48.2361	6.11e-25			48.2361	6.05348e-25
	48.3337	2.12e-24			48.3337	1.47e-24			48.3337	1.60723e-24
	48.4314	7.31e-25			48.4314	4.32e-25			48.4314	8.62808e-25
	48.5291	2.21e-24			48.5291	9.31e-25			48.5291	1.01085e-24
	48.6267	1.08e-24			48.6267	4.89e-25			48.6267	7.67026e-25
	48.7244	2.2e-24			48.7244	8.72e-25			48.7244	1.49107e-24
	48.822	9.71e-25			48.822	5.44e-25			48.822	5.72189e-25
	48.9197	2.26e-24			48.9197	1.88e-24			48.9197	2.3735e-24
	49.0173	8.87e-25			49.0173	5.39e-25			49.0173	9.85591e-25
	49.115	1.82e-24			49.115	1.61e-24			49.115	1.46344e-24
	49.2126	1.09e-24			49.2126	1.67e-24			49.2126	8.03982e-25
	49.3103	2.78e-24			49.3103	4.19e-24			49.3103	1.85468e-24
	49.408	1.26e-24			49.408	4.28e-24			49.408	6.59033e-25
	49.5056	2.05e-24			49.5056	5.21e-23			49.5056	1.95335e-24
	49.6033	8.76e-25			49.6033	4.7e-23			49.6033	7.09301e-25
	49.7009	2.23e-24			49.7009	3.23e-23			49.7009	2.02834e-24
	49.7986	9.22e-25			49.7986	2.43e-23			49.7986	8.06013e-25
	49.8962	1.53e-24			49.8962	2.58e-23			49.8962	7.06524e-25
	49.9939	4.19e-24			49.9939	1.74e-22			49.9939	1.01835e-24
	50.0916	1.22e-24			50.0916	2.53e-23			50.0916	1.2892e-24
	50.1892	7.84e-25			50.1892	2.64e-23			50.1892	5.07885e-25
	50.2869	1.28e-24			50.2869	4.1e-23			50.2869	1.33696e-24
	50.3845	1.26e-24			50.3845	4.7e-23			50.3845	1.53756e-24
	50.4822	2.68e-24			50.4822	4.82e-23			50.4822	1.29199e-24
	50.5798	8.35e-25			50.5798	1.48e-24			50.5798	5.70769e-25
	50.6775	1.42e-24			50.6775	2.58e-24			50.6775	1.11384e-24
	50.7751	6.25e-25			50.7751	6.14e-25			50.7751	4.89669e-25
	50.8728	1.93e-24			50.8728	1.28e-24			50.8728	2.07303e-24
	50.9705	9.02e-25			50.9705	7.14e-25			50.9705	8.73777e-25
	51.0681	2.32e-24			51.0681	1.64e-24			51.0681	1.60092e-24
	51.1658	1.1e-24			51.1658	5.8e-25			51.1658	6.78381e-25
	51.2634	2.65e-24			51.2634	1.35e-24			51.2634	1.64544e-24
	51.3611	1.03e-24			51.3611	6.76e-25			51.3611	8.77003e-25
	51.4587	2.08e-24			51.4587	2.02e-24			51.4587	2.32252e-24
	51.5564	9.98e-25			51.5564	8.92e-25			51.5564	1.10212e-24
	51.6541	2.45e-24			51.6541	1.11e-24			51.6541	1.38531e-24
	51.7517	1.11e-24			51.7517	5.04e-25			51.7517	6.11661e-25
	51.8494	1.88e-24			51.8494	1.56e-24			51.8494	1.60382e-24
	51.947	7.84e-25			51.947	8.21e-25			51.947	5.89536e-25
	52.0447	1.94e-24			52.0447	1.28e-24			52.0447	2.0861e-24
	52.1423	8.55e-25			52.1423	4.56e-25			52.1423	9.66497e-25
	52.24	2.93e-24			52.24	1.13e-24			52.24	1.75802e-24
	52.3376	1.42e-24			52.3376	7.06e-25			52.3376	9.92856e-25
	52.4353	2.72e-24			52.4353	2.01e-24			52.4353	1.89496e-24
	52.533	1.08e-24			52.533	7.37e-25			52.533	6.03301e-25
	52.6306	1.48e-24			52.6306	8.06e-25			52.6306	1.8637e-24
	52.7283	5.35e-25			52.7283	6.09e-25			52.7283	5.26401e-25
	52.8259	2.64e-24			52.8259	1.99e-24			52.8259	1.78927e-24
	52.9236	2.01e-24			52.9236	1.96e-24			52.9236	1.52774e-24
	53.0212	2.15e-24			53.0212	1.3e-24			53.0212	1.93914e-24
	53.1189	1.17e-24			53.1189	4.3e-25			53.1189	1.11684e-24
	53.2166	1.62e-24			53.2166	1.58e-24			53.2166	1.37583e-24
	53.3142	7.42e-25			53.3142	8.54e-25			53.3142	7.90517e-25
	53.4119	1.95e-24			53.4119	2.21e-24			53.4119	2.29655e-24
	53.5095	7.6e-25			53.5095	9.56e-25			53.5095	1.02164e-24
	53.6072	2.52e-24			53.6072	1.42e-24			53.6072	3.5197e-24
	53.7048	9.9e-25			53.7048	3.18e-25			53.7048	1.04369e-24
	53.8025	2.06e-24			53.8025	1.3e-24			53.8025	1.41147e-24
	53.9001	7.37e-25			53.9001	1.09e-24			53.9001	9.90867e-25
	53.9978	2.14e-24			53.9978	9.34e-25			53.9978	1.66372e-24
	54.0955	1.08e-24			54.0955	5.94e-25			54.0955	1.03012e-24
	54.1931	2.58e-24			54.1931	1.4e-24			54.1931	1.93723e-24
	54.2908	1.28e-24			54.2908	5.34e-25			54.2908	7.68918e-25
	54.3884	2.61e-24			54.3884	1.32e-24			54.3884	1.9718e-24
	54.4861	1.12e-24			54.4861	6.84e-25			54.4861	8.0285e-25
	54.5837	2.53e-24			54.5837	1.78e-24			54.5837	2.34159e-24
	54.6814	1.14e-24			54.6814	7.59e-25			54.6814	1.1443e-24
	54.7791	1.67e-24			54.7791	9.88e-25			54.7791	1.10929e-24
	54.8767	9.06e-25			54.8767	5.23e-25			54.8767	7.09405e-25
	54.9744	2.17e-24			54.9744	1.29e-24			54.9744	1.67859e-24
	55.072	9.53e-25			55.072	5.48e-25			55.072	6.61772e-25
	55.1697	2.64e-24			55.1697	1.22e-24			55.1697	1.82393e-24
	55.2673	1.01e-24			55.2673	6.04e-25			55.2673	9.25499e-25
	55.365	2.93e-24			55.365	2.39e-24			55.365	2.75799e-24
	55.4626	1.04e-24			55.4626	9.01e-25			55.4626	1.20703e-24
	55.5603	2.9e-24			55.5603	1.56e-24			55.5603	1.59674e-24
	55.658	1.96e-24			55.658	8.91e-25			55.658	9.26057e-25
	55.7556	3.12e-24			55.7556	1.53e-24			55.7556	2.90472e-24
	55.8533	1.8e-24			55.8533	8.59e-25			55.8533	1.05382e-24
	55.9509	1.85e-24			55.9509	1.09e-24			55.9509	1.25732e-24
	56.0486	1.19e-24			56.0486	5.15e-25			56.0486	1.52461e-24
	56.1462	6.38e-24			56.1462	2.55e-24			56.1462	4.84775e-24
	56.2439	3.99e-24			56.2439	2.73e-24			56.2439	2.82295e-24
	56.3416	2.05e-24			56.3416	1.1e-24			56.3416	1.13249e-24
	56.4392	1.21e-24			56.4392	6.5e-25			56.4392	9.7164e-25
	56.5369	3.25e-24			56.5369	1.2e-24			56.5369	3.65896e-24
	56.6345	1.37e-24			56.6345	5.29e-25			56.6345	2.54042e-24
	56.7322	2.59e-24			56.7322	1.43e-24			56.7322	8.09425e-25
	56.8298	1.18e-24			56.8298	4.13e-25			56.8298	1.01363e-24
	56.9275	1.98e-24			56.9275	9.2e-25			56.9275	1.35728e-24
	57.0251	6.85e-25			57.0251	5.27e-25			57.0251	1.06207e-24
	57.1228	1.78e-24			57.1228	7.29e-25			57.1228	1.62682e-24
	57.2205	9.23e-25			57.2205	3.34e-25			57.2205	7.43154e-25
	57.3181	1.9e-24			57.3181	1.06e-24			57.3181	1.47163e-24
	57.4158	1.01e-24			57.4158	6.29e-25			57.4158	7.47089e-25
	57.5134	2.87e-24			57.5134	1.33e-24			57.5134	1.92747e-24
	57.6111	9.69e-25			57.6111	4.91e-25			57.6111	9.9446e-25
	57.7087	1.89e-24			57.7087	9e-25			57.7087	3.2809e-24
	57.8064	9.81e-25			57.8064	3.62e-25			57.8064	2.05634e-24
	57.9041	1.27e-24			57.9041	4.97e-25			57.9041	6.90623e-25
	58.0017	6.21e-25			58.0017	4.34e-25			58.0017	9.64501e-25
	58.0994	1.38e-24			58.0994	6.08e-25			58.0994	1.57669e-24
	58.197	4.79e-25			58.197	4.23e-25			58.197	5.78259e-25
	58.2947	1.95e-24			58.2947	6.63e-25			58.2947	1.15064e-24
	58.3923	8.42e-25			58.3923	6.01e-25			58.3923	1.68841e-24
	58.49	1.22e-24			58.49	2.18e-24			58.49	8.57729e-25
	58.5876	1.09e-24			58.5876	1.8e-24			58.5876	1.01e-24
	58.6853	3.38e-24			58.6853	1.12e-24			58.6853	3.54196e-24
	58.783	2.79e-24			58.783	7e-25			58.783	2.76228e-24
	58.8806	1.02e-24			58.8806	9.88e-25			58.8806	1.29389e-24
	58.9783	9.34e-25			58.9783	8.47e-25			58.9783	2.53789e-24
	59.0759	1.27e-24			59.0759	6.75e-25			59.0759	5.331e-25
	59.1736	7.33e-25			59.1736	2.9e-24			59.1736	1.70677e-24
	59.2712	2.52e-24			59.2712	4.26e-25			59.2712	2.52613e-24
	59.3689	1.47e-24			59.3689	1.11e-24			59.3689	2.08718e-24
	59.4666	1.63e-24			59.4666	2.35e-24			59.4666	1.98485e-24
	59.5642	2.51e-24			59.5642	2.28e-24			59.5642	1.65289e-24
	59.6619	2.51e-24			59.6619	1.55e-24			59.6619	2.37707e-24
	59.7595	1.92e-24			59.7595	2.01e-24			59.7595	2.32289e-24
	59.8572	2.17e-24			59.8572	2.05e-24			59.8572	1.47718e-24
	59.9548	1.26e-23			59.9548	9.5e-24			59.9548	8.15176e-24
	60.0525	2.15e-24			60.0525	1.32e-24			60.0525	1.38341e-24
	60.1501	2.51e-24			60.1501	1.75e-24			60.1501	1.33625e-24
	60.2478	2.12e-24			60.2478	1.72e-24			60.2478	1.80006e-24
	60.3455	3.17e-24			60.3455	2.15e-24			60.3455	2.18925e-24
	60.4431	2.58e-24			60.4431	4.13e-24			60.4431	2.31986e-24
	60.5408	3.2e-24			60.5408	1.91e-24			60.5408	1.23959e-24
	60.6384	7.19e-24			60.6384	2.11e-24			60.6384	9.00583e-25
	60.7361	7.83e-24			60.7361	3.09e-24			60.7361	7.44402e-25
	60.8337	1.33e-24			60.8337	5.04e-25			60.8337	4.79347e-25
	60.9314	2.09e-24			60.9314	1.2e-24			60.9314	2.76029e-25
	61.0291	2.58e-24			61.0291	7.54e-25			61.0291	5.3397e-25
	61.1267	1.38e-24			61.1267	9.39e-25			61.1267	9.91372e-25
	61.2244	1.97e-24			61.2244	7.98e-25			61.2244	2.99068e-25
	61.322	4.09e-24			61.322	1.58e-24			61.322	6.47477e-25
	61.4197	9.99e-25			61.4197	4.35e-25			61.4197	1.15766e-24
	61.5173	2.32e-24			61.5173	1.55e-24			61.5173	2.26632e-24
	61.615	1.31e-24			61.615	2.68e-24			61.615	1.4432e-24
	61.7126	1.49e-24			61.7126	3.04e-24			61.7126	6.57993e-25
	61.8103	5.25e-24			61.8103	1.1e-24			61.8103	1.74277e-24
	61.908	2.59e-24			61.908	3.7e-25			61.908	5.34207e-25
	62.0056	1.66e-24			62.0056	1.8e-24			62.0056	3.54398e-24
	62.1033	2.23e-24			62.1033	1.98e-24			62.1033	2.53851e-24
	62.2009	1.93e-24			62.2009	8.64e-25			62.2009	1.46992e-24
	62.2986	2.41e-24			62.2986	1.11e-24			62.2986	2.08954e-24
	62.3962	3.92e-24			62.3962	8.69e-25			62.3962	1.07621e-24
	62.4939	8.17e-24			62.4939	2.67e-24			62.4939	1.06084e-24
	62.5916	1.75e-24			62.5916	7.1e-25			62.5916	1.66902e-24
	62.6892	2.45e-24			62.6892	1.1e-24			62.6892	1.86769e-24
	62.7869	3.21e-24			62.7869	1.35e-24			62.7869	4.5661e-24
	62.8845	1.64e-24			62.8845	8.68e-25			62.8845	1.38495e-24
	62.9822	9.36e-24			62.9822	3.95e-24			62.9822	3.21727e-24
	63.0798	5.97e-24			63.0798	2.69e-24			63.0798	5.74457e-25
	63.1775	5.28e-24			63.1775	4.58e-24			63.1775	4.1364e-24
	63.2751	4.5e-24			63.2751	4.85e-24			63.2751	4.17127e-24
	63.3728	9.96e-25			63.3728	6.29e-25			63.3728	4.27977e-24
	63.4705	1.28e-24			63.4705	1.65e-24			63.4705	5.03305e-24
	63.5681	2.19e-24			63.5681	1.08e-24			63.5681	9.14187e-25
	63.6658	3.27e-24			63.6658	1.3e-24			63.6658	1.00941e-24
	63.7634	4.12e-24			63.7634	1.99e-24			63.7634	2.34447e-24
	63.8611	3.31e-24			63.8611	1.53e-24			63.8611	1.26198e-24
	63.9587	7.25e-25			63.9587	1.1e-24			63.9587	3.76964e-24
	64.0564	8.01e-25			64.0564	1.18e-24			64.0564	2.61321e-24
	64.1541	2.74e-24			64.1541	5.14e-25			64.1541	1.59436e-24
	64.2517	3.1e-24			64.2517	2.66e-24			64.2517	1.76414e-24
	64.3494	2.34e-24			64.3494	2.15e-24			64.3494	1.60729e-24
	64.447	3.14e-24			64.447	2.69e-24			64.447	1.11704e-24
	64.5447	2.3e-24			64.5447	1.06e-24			64.5447	4.15059e-24
	64.6423	3.08e-24			64.6423	1.3e-24			64.6423	5.59412e-24
	64.74	1.29e-23			64.74	6.7e-24			64.74	8.0094e-24
	64.8376	9.59e-24			64.8376	4.96e-24			64.8376	5.88076e-24
	64.9353	2.6e-24			64.9353	2.07e-24			64.9353	8.61366e-25
	65.033	2.91e-24			65.033	2.01e-24			65.033	1.60798e-24
	65.1306	3.21e-24			65.1306	1.07e-24			65.1306	2.27026e-24
	65.2283	1.27e-24			65.2283	1.23e-24			65.2283	1.97898e-24
	65.3259	2.75e-24			65.3259	1.82e-24			65.3259	1.59325e-24
	65.4236	1.21e-24			65.4236	2e-24			65.4236	7.88415e-25
	65.5212	1.51e-24			65.5212	1.15e-24			65.5212	2.37997e-24
	65.6189	1.14e-24			65.6189	1.54e-24			65.6189	1.8048e-24
	65.7166	1.04e-24			65.7166	1.44e-24			65.7166	1.26029e-24
	65.8142	4e-25			65.8142	1.68e-24			65.8142	7.48738e-25
	65.9119	3.19e-24			65.9119	1.93e-24			65.9119	3.18418e-24
	66.0095	3.07e-24			66.0095	7.07e-24			66.0095	1.7081e-24
	66.1072	2.44e-24			66.1072	1.17e-24			66.1072	4.80532e-24
	66.2048	1.28e-24			66.2048	1.12e-24			66.2048	3.35584e-24
	66.3025	1.27e-24			66.3025	2.05e-24			66.3025	1.03618e-24
	66.4001	5.12e-25			66.4001	1.61e-24			66.4001	9.1619e-25
	66.4978	2.57e-24			66.4978	3.27e-24			66.4978	1.58604e-24
	66.5955	1.85e-24			66.5955	2.14e-24			66.5955	9.41355e-25
	66.6931	1.67e-24			66.6931	1.05e-24			66.6931	2.09844e-24
	66.7908	1.13e-24			66.7908	7.17e-25			66.7908	8.49598e-25
	66.8884	3.75e-24			66.8884	1.03e-24			66.8884	9.61943e-25
	66.9861	7.97e-25			66.9861	4.05e-24			66.9861	1.20439e-24
	67.0837	2.04e-24			67.0837	1.86e-24			67.0837	3.88701e-24
	67.1814	2.42e-24			67.1814	1.8e-24			67.1814	3.4168e-24
	67.2791	1.47e-24			67.2791	8.14e-25			67.2791	8.48489e-25
	67.3767	8.83e-25			67.3767	6.16e-25			67.3767	1.0706e-24
	67.4744	1.74e-24			67.4744	1.11e-24			67.4744	2.25534e-24
	67.572	1.15e-24			67.572	7.88e-25			67.572	1.41577e-24
	67.6697	2.06e-24			67.6697	7.32e-25			67.6697	1.46978e-24
	67.7673	8.41e-25			67.7673	1.11e-24			67.7673	2.13241e-24
	67.865	3.36e-24			67.865	3.23e-24			67.865	6.89774e-24
	67.9626	1.34e-24			67.9626	2.17e-24			67.9626	4.44249e-24
	68.0603	4.66e-24			68.0603	2.7e-24			68.0603	1.98275e-24
	68.158	4.13e-24			68.158	7.96e-25			68.158	1.50623e-24
	68.2556	3.58e-24			68.2556	1.89e-24			68.2556	5.47863e-24
	68.3533	2.96e-24			68.3533	1.43e-24			68.3533	3.02453e-24
	68.4509	2.59e-24			68.4509	9.53e-25			68.4509	2.21572e-24
	68.5486	2.6e-24			68.5486	1.36e-24			68.5486	1.02566e-24
	68.6462	9.66e-24			68.6462	3.7e-24			68.6462	5.35558e-24
	68.7439	8.39e-24			68.7439	1.87e-24			68.7439	3.01593e-24
	68.8416	2.88e-24			68.8416	1.72e-24			68.8416	1.48724e-24
	68.9392	1.79e-24			68.9392	1.83e-24			68.9392	1.88934e-24
	69.0369	7.85e-24			69.0369	9.12e-24			69.0369	3.71841e-24
	69.1345	5.64e-24			69.1345	1.79e-24			69.1345	3.94145e-24
	69.2322	9.38e-24			69.2322	2.04e-24			69.2322	1.30956e-24
	69.3298	5.25e-24			69.3298	1.92e-24			69.3298	1.50628e-24
	69.4275	2.41e-24			69.4275	2.3e-24			69.4275	2.24283e-24
	69.5251	2.85e-24			69.5251	1.7e-24			69.5251	1.11317e-24
	69.6228	2.11e-24			69.6228	3.04e-24			69.6228	5.09864e-24
	69.7205	1.04e-24			69.7205	1.06e-24			69.7205	1.12517e-23
	69.8181	4.87e-24			69.8181	2.47e-24			69.8181	1.83026e-23
	69.9158	3.74e-24			69.9158	2e-24			69.9158	1.81212e-23
	70.0134	1.37e-24			70.0134	1.25e-24			70.0134	1.72222e-23
	70.1111	2.97e-24			70.1111	9.07e-25			70.1111	1.26179e-24
	70.2087	7.99e-24			70.2087	4.37e-24			70.2087	2.49037e-23
	70.3064	6.17e-24			70.3064	2.9e-24			70.3064	2.25757e-23
	70.4041	3.53e-24			70.4041	2.93e-24			70.4041	1.53292e-23
	70.5017	1.5e-24			70.5017	8.57e-25			70.5017	8.27799e-24
	70.5994	6.97e-24			70.5994	1.62e-24			70.5994	6.13525e-24
	70.697	4.29e-24			70.697	9.4e-25			70.697	2.19136e-24
	70.7947	8.52e-24			70.7947	2.38e-24			70.7947	7.613e-24
	70.8923	5.23e-24			70.8923	9.61e-25			70.8923	2.17325e-24
	70.99	2.85e-24			70.99	1.85e-24			70.99	3.10977e-24
	71.0876	2.48e-24			71.0876	1.37e-24			71.0876	1.9894e-24
	71.1853	8.46e-24			71.1853	2.54e-24			71.1853	8.52122e-24
	71.283	1.16e-23			71.283	4.91e-24			71.283	5.36712e-24
	71.3806	5.77e-24			71.3806	1.94e-24			71.3806	4.96741e-24
	71.4783	3.21e-24			71.4783	2.47e-24			71.4783	3.31453e-24
	71.5759	6.28e-24			71.5759	4.3e-24			71.5759	5.91565e-24
	71.6736	3.55e-24			71.6736	3.16e-24			71.6736	1.93252e-24
	71.7712	8.73e-24			71.7712	3.29e-24			71.7712	6.89606e-24
	71.8689	7.49e-24			71.8689	1.27e-24			71.8689	1.9769e-24
	71.9666	1.94e-23			71.9666	1.18e-23			71.9666	9.32879e-24
	72.0642	1.41e-23			72.0642	4.67e-24			72.0642	3.89403e-24
	72.1619	5.29e-24			72.1619	3.6e-24			72.1619	8.05883e-24
	72.2595	3.8e-24			72.2595	3.56e-24			72.2595	4.13416e-24
	72.3572	1.42e-23			72.3572	3.49e-24			72.3572	5.56662e-24
	72.4548	1e-23			72.4548	6.04e-24			72.4548	7.95363e-24
	72.5525	1.48e-23			72.5525	6.41e-24			72.5525	1.0917e-23
	72.6501	8.45e-24			72.6501	3.92e-24			72.6501	1.03591e-23
	72.7478	5.61e-24			72.7478	2.82e-24			72.7478	5.61409e-24
	72.8455	3.17e-24			72.8455	2.38e-24			72.8455	2.51041e-24
	72.9431	8.48e-24			72.9431	1.22e-23			72.9431	1.67161e-23
	73.0408	2.88e-24			73.0408	5.99e-24			73.0408	9.09389e-24
	73.1384	1.36e-23			73.1384	4.47e-24			73.1384	1.25555e-23
	73.2361	5.02e-24			73.2361	1.9e-24			73.2361	5.43452e-24
	73.3337	7.72e-24			73.3337	7.95e-24			73.3337	9.50562e-24
	73.4314	3.52e-24			73.4314	6.16e-24			73.4314	5.72566e-24
	73.5291	5.28e-24			73.5291	8.05e-24			73.5291	5.3297e-24
	73.6267	5.79e-24			73.6267	2.99e-24			73.6267	2.19679e-24
	73.7244	1.01e-23			73.7244	3.39e-24			73.7244	6.37449e-24
	73.822	7.06e-24			73.822	1.35e-24			73.822	2.83683e-24
	73.9197	5.21e-24			73.9197	2.89e-24			73.9197	8.28944e-24
	74.0173	2.54e-24			74.0173	1.6e-24			74.0173	2.894e-24
	74.115	1.41e-23			74.115	4.51e-24			74.115	5.25843e-24
	74.2126	5.35e-24			74.2126	3.69e-24			74.2126	2.82812e-24
	74.3103	1.29e-23			74.3103	3.99e-24			74.3103	6.99652e-24
	74.408	1.03e-23			74.408	1.33e-24			74.408	3.89688e-24
	74.5056	1.26e-23			74.5056	3.57e-24			74.5056	7.56223e-24
	74.6033	9.61e-24			74.6033	1.54e-24			74.6033	3.15933e-24
	74.7009	6.45e-24			74.7009	5.42e-24			74.7009	4.63395e-24
	74.7986	5.63e-24			74.7986	1.85e-24			74.7986	2.26144e-24
	74.8962	2.65e-23			74.8962	2.82e-24			74.8962	1.05414e-23
	74.9939	2.14e-23			74.9939	1.41e-24			74.9939	6.27044e-24
	75.0916	8.29e-24			75.0916	3.84e-24			75.0916	4.27235e-24
	75.1892	4.79e-24			75.1892	2.6e-24			75.1892	2.54968e-24
	75.2869	1.53e-23			75.2869	5.41e-24			75.2869	6.45038e-24
	75.3845	8.65e-24			75.3845	2.33e-24			75.3845	3.41081e-24
	75.4822	1.51e-23			75.4822	4.2e-24			75.4822	6.8741e-24
	75.5798	7.46e-24			75.5798	1.98e-24			75.5798	2.88509e-24
	75.6775	8.49e-24			75.6775	5e-24			75.6775	4.97317e-24
	75.7751	6.11e-24			75.7751	1.88e-24			75.7751	2.34225e-24
	75.8728	5.13e-24			75.8728	4.42e-24			75.8728	6.31475e-24
	75.9705	2.1e-24			75.9705	1.78e-24			75.9705	2.6224e-24
	76.0681	1.22e-23			76.0681	4.6e-24			76.0681	6.44322e-24
	76.1658	5.29e-24			76.1658	1.34e-24			76.1658	2.38994e-24
	76.2634	9.53e-24			76.2634	4.66e-24			76.2634	6.82983e-24
	76.3611	3.3e-24			76.3611	3.45e-24			76.3611	2.84302e-24
	76.4587	7.17e-24			76.4587	5.87e-24			76.4587	7.21711e-24
	76.5564	4.02e-24			76.5564	4.5e-24			76.5564	2.82879e-24
	76.6541	8.41e-24			76.6541	2.56e-24			76.6541	5.23084e-24
	76.7517	4.55e-24			76.7517	1.97e-24			76.7517	4.48777e-24
	76.8494	4.81e-24			76.8494	8.13e-24			76.8494	8.23811e-24
	76.947	2.23e-24			76.947	5.32e-24			76.947	5.16855e-24
	77.0447	6.37e-24			77.0447	3.86e-24			77.0447	4.30171e-24
	77.1423	2.27e-24			77.1423	1.9e-24			77.1423	1.91434e-24
	77.24	8.23e-24			77.24	7.22e-24			77.24	1.06869e-23
	77.3376	5.21e-24			77.3376	3.19e-24			77.3376	5.46079e-24
	77.4353	9.54e-24			77.4353	7.76e-24			77.4353	8.85868e-24
	77.533	4.73e-24			77.533	2.7e-24			77.533	3.49727e-24
	77.6306	5.18e-24			77.6306	4.61e-24			77.6306	6.53698e-24
	77.7283	2.59e-24			77.7283	2.55e-24			77.7283	2.48256e-24
	77.8259	1.23e-23			77.8259	6.41e-24			77.8259	6.97576e-24
	77.9236	6.03e-24			77.9236	4.34e-24			77.9236	3.22722e-24
	78.0212	8.86e-24			78.0212	3.46e-24			78.0212	5.12432e-24
	78.1189	4.17e-24			78.1189	1.69e-24			78.1189	2.60197e-24
	78.2166	6.44e-24			78.2166	6.16e-24			78.2166	4.81927e-24
	78.3142	3.02e-24			78.3142	2.9e-24			78.3142	2.06651e-24
	78.4119	7.53e-24			78.4119	6.67e-24			78.4119	7.85618e-24
	78.5095	3.68e-24			78.5095	2.67e-24			78.5095	3.59594e-24
	78.6072	1.02e-23			78.6072	5.74e-24			78.6072	7.09833e-24
	78.7048	4.43e-24			78.7048	2.53e-24			78.7048	3.15933e-24
	78.8025	7.14e-24			78.8025	5.45e-24			78.8025	5.88014e-24
	78.9001	2.86e-24			78.9001	2.27e-24			78.9001	2.52687e-24
	78.9978	9.63e-24			78.9978	5.72e-24			78.9978	7.38928e-24
	79.0955	3.82e-24			79.0955	2.56e-24			79.0955	2.95964e-24
	79.1931	9.26e-24			79.1931	5.61e-24			79.1931	7.16633e-24
	79.2908	5.07e-24			79.2908	2.87e-24			79.2908	3.86079e-24
	79.3884	0			79.3884	0			79.3884	0
	79.4861	9.8e-24			79.4861	1.48e-24			79.4861	5.9975e-24
	79.5837	2.33e-23			79.5837	1.51e-23			79.5837	1.05347e-23

## Sheet: Figure 4
Figure 4
mA' (eV)	ε
1.25326e-07	5.00992e-14
1.2573e-07	5.46637e-14
1.26539e-07	5.54285e-14
1.26943e-07	4.88798e-14
1.27347e-07	6.15027e-14
1.27752e-07	5.69547e-14
1.28156e-07	5.26246e-14
1.2856e-07	4.92523e-14
1.28965e-07	1.04915e-13
1.29369e-07	5.41527e-14
1.29773e-07	5.93824e-14
1.30178e-07	5.61645e-14
1.30582e-07	7.61817e-14
1.30987e-07	6.86432e-14
1.31391e-07	4.89703e-14
1.31795e-07	3.27998e-14
1.322e-07	8.07394e-14
1.32604e-07	4.73933e-14
1.33008e-07	5.45344e-14
1.33413e-07	4.18524e-14
1.33817e-07	6.28936e-14
1.34221e-07	3.88915e-14
1.34626e-07	5.44441e-14
1.3503e-07	4.13717e-14
1.35434e-07	5.87008e-14
1.35839e-07	5.24759e-14
1.36243e-07	5.9008e-14
1.36648e-07	3.68832e-14
1.37052e-07	5.82439e-14
1.37456e-07	4.4782e-14
1.37861e-07	6.94984e-14
1.38265e-07	4.46471e-14
1.38669e-07	5.17376e-14
1.39074e-07	3.18511e-14
1.39478e-07	6.6115e-14
1.39882e-07	4.5e-14
1.40287e-07	6.35518e-14
1.40691e-07	4.44943e-14
1.41095e-07	4.68233e-14
1.415e-07	3.2191e-14
1.41904e-07	7.49347e-14
1.42309e-07	5.13106e-14
1.42713e-07	6.679e-14
1.43117e-07	4.98616e-14
1.43522e-07	8.20272e-14
1.43926e-07	6.26819e-14
1.4433e-07	5.68487e-14
1.44735e-07	6.26957e-14
1.45139e-07	9.20349e-14
1.45543e-07	8.19082e-14
1.45948e-07	8.8361e-14
1.46352e-07	2.89558e-14
1.46756e-07	7.50845e-14
1.47161e-07	4.60411e-14
1.47565e-07	8.63596e-14
1.4797e-07	5.84276e-14
1.48374e-07	4.9394e-14
1.48778e-07	4.52842e-14
1.49183e-07	5.6972e-14
1.49587e-07	4.08038e-14
1.49991e-07	5.82472e-14
1.50396e-07	3.41095e-14
1.508e-07	7.08327e-14
1.51204e-07	4.11305e-14
1.51609e-07	6.99851e-14
1.52013e-07	5.51429e-14
1.52417e-07	5.74542e-14
1.52822e-07	3.9483e-14
1.53226e-07	6.32238e-14
1.53631e-07	5.15303e-14
1.54035e-07	7.51395e-14
1.54439e-07	3.14111e-14
1.54844e-07	6.51529e-14
1.55248e-07	3.46586e-14
1.55652e-07	8.3251e-14
1.56057e-07	6.02851e-14
1.56461e-07	5.90276e-14
1.56865e-07	5.28171e-14
1.5727e-07	5.49559e-14
1.57674e-07	4.46723e-14
1.58078e-07	5.25706e-14
1.58483e-07	4.33816e-14
1.58887e-07	6.62545e-14
1.59292e-07	4.57036e-14
1.59696e-07	6.52577e-14
1.601e-07	4.45071e-14
1.60505e-07	6.19538e-14
1.60909e-07	5.78595e-14
1.61313e-07	6.58837e-14
1.61718e-07	4.03712e-14
1.62122e-07	7.87072e-14
1.62526e-07	5.45567e-14
1.62931e-07	6.11096e-14
1.63335e-07	9.05226e-14
1.63739e-07	8.6794e-14
1.64144e-07	5.61518e-14
1.64548e-07	6.59436e-14
1.64953e-07	5.46629e-14
1.65357e-07	1.2716e-13
1.65761e-07	1.11747e-13
1.66166e-07	1.10299e-13
1.6657e-07	8.27918e-14
1.66974e-07	8.29854e-14
1.67379e-07	4.58183e-14
1.67783e-07	1.3304e-13
1.68592e-07	8.34895e-14
1.68996e-07	7.62701e-14
1.694e-07	6.48797e-14
1.69805e-07	4.80425e-14
1.70209e-07	9.02503e-14
1.70614e-07	5.78363e-14
1.71018e-07	7.29775e-14
1.71422e-07	4.72191e-14
1.71827e-07	8.06386e-14
1.72231e-07	5.27985e-14
1.72635e-07	8.04387e-14
1.7304e-07	3.9578e-14
1.73444e-07	7.10649e-14
1.73848e-07	4.49302e-14
1.74253e-07	8.41624e-14
1.74657e-07	5.82224e-14
1.75061e-07	5.856e-14
1.75466e-07	4.48597e-14
1.7587e-07	5.22812e-14
1.76275e-07	4.68239e-14
1.76679e-07	7.26165e-14
1.77083e-07	4.76438e-14
1.77488e-07	6.73139e-14
1.77892e-07	4.69882e-14
1.78296e-07	6.42989e-14
1.78701e-07	6.96663e-14
1.79105e-07	6.74505e-14
1.79509e-07	4.35195e-14
1.79914e-07	7.60205e-14
1.80318e-07	5.11068e-14
1.80722e-07	1.0736e-13
1.81127e-07	8.36098e-14
1.81531e-07	7.52645e-14
1.81936e-07	5.73114e-14
1.8234e-07	6.90306e-14
1.82744e-07	4.22663e-14
1.83149e-07	7.66758e-14
1.83553e-07	5.937e-14
1.83957e-07	8.23e-14
1.84362e-07	6.42923e-14
1.84766e-07	8.59496e-14
1.8517e-07	6.8972e-14
1.85575e-07	1.05548e-13
1.85979e-07	6.82217e-14
1.86383e-07	8.31895e-14
1.86788e-07	6.40755e-14
1.87192e-07	1.13608e-13
1.87597e-07	9.05113e-14
1.88001e-07	9.09135e-14
1.88405e-07	7.03959e-14
1.8881e-07	9.01813e-14
1.89214e-07	5.54674e-14
1.89618e-07	1.18534e-13
1.90023e-07	8.13222e-14
1.90427e-07	1.17548e-13
1.90831e-07	7.23587e-14
1.91236e-07	1.08087e-13
1.9164e-07	9.02155e-14
1.92044e-07	1.39191e-13
1.92449e-07	8.58353e-14
1.92853e-07	1.02175e-13
1.93258e-07	7.23926e-14
1.93662e-07	1.31348e-13
1.94066e-07	1.13962e-13
1.94471e-07	1.48607e-13
1.94875e-07	9.23604e-14
1.95279e-07	1.10086e-13
1.95684e-07	7.63739e-14
1.96088e-07	1.29771e-13
1.96492e-07	7.55472e-14
1.96897e-07	1.04321e-13
1.97301e-07	7.77598e-14
1.97705e-07	1.24131e-13
1.9811e-07	9.14624e-14
1.98514e-07	1.0689e-13
1.98919e-07	8.44706e-14
1.99323e-07	1.20866e-13
1.99727e-07	8.97706e-14
2.00132e-07	1.40962e-13
2.00536e-07	7.70884e-14
2.0094e-07	1.14106e-13
2.01345e-07	8.34451e-14
2.01749e-07	1.12354e-13
2.02153e-07	8.94958e-14
2.02558e-07	1.67918e-13
2.02962e-07	9.06964e-14
2.03366e-07	1.50822e-13
2.03771e-07	1.12796e-13
2.04175e-07	1.72865e-13
2.0458e-07	1.03975e-13
2.04984e-07	1.80622e-13
2.05388e-07	1.09824e-13
2.05793e-07	1.87388e-13
2.06197e-07	1.19186e-13
2.06601e-07	1.12586e-13
2.07006e-07	1.3637e-13
2.0741e-07	1.50462e-13
2.07814e-07	9.80441e-14
2.08219e-07	1.57082e-13
2.08623e-07	1.57413e-13
2.09027e-07	1.60567e-13
2.09432e-07	1.07655e-13
2.09836e-07	1.51693e-13
2.10241e-07	1.01445e-13
2.10645e-07	1.6536e-13
2.11049e-07	1.24613e-13
2.11454e-07	1.88126e-13
2.11858e-07	1.14211e-13
2.12262e-07	1.75352e-13
2.12667e-07	1.25278e-13
2.13071e-07	2.18141e-13
2.13475e-07	1.46239e-13
2.1388e-07	1.64172e-13
2.14284e-07	1.11685e-13
2.14688e-07	1.97881e-13
2.15093e-07	1.22671e-13
2.15497e-07	1.82183e-13
2.15902e-07	1.09511e-13
2.16306e-07	1.73724e-13
2.1671e-07	1.38375e-13
2.17115e-07	2.28297e-13
2.17519e-07	1.29753e-13
2.17923e-07	1.511e-13
2.18328e-07	1.22946e-13
2.18732e-07	2.28273e-13
2.19136e-07	2.12397e-13
2.19541e-07	1.97284e-13
2.19945e-07	1.14147e-13
2.20349e-07	2.05528e-13
2.20754e-07	1.51831e-13
2.21158e-07	2.47773e-13
2.21563e-07	1.55581e-13
2.21967e-07	2.13581e-13
2.22371e-07	1.01866e-13
2.22776e-07	2.07347e-13
2.2318e-07	1.56666e-13
2.23584e-07	1.7736e-13
2.23989e-07	1.42191e-13
2.24393e-07	2.19516e-13
2.24797e-07	1.36163e-13
2.25202e-07	2.15346e-13
2.25606e-07	1.55525e-13
2.2601e-07	2.52232e-13
2.26415e-07	1.65254e-13
2.26819e-07	1.89278e-13
2.27224e-07	1.38279e-13
2.27628e-07	2.17954e-13
2.28032e-07	1.42659e-13
2.28437e-07	2.13395e-13
2.28841e-07	1.50875e-13
2.29245e-07	3.00827e-13
2.2965e-07	1.85523e-13
2.30054e-07	2.44542e-13
2.30458e-07	1.85635e-13
2.30863e-07	2.44131e-13
2.31267e-07	1.8335e-13
2.31671e-07	2.076e-13
2.32076e-07	1.42737e-13
2.3248e-07	3.18872e-13
2.32885e-07	3.3079e-13
2.33289e-07	2.10454e-13
2.33693e-07	1.62052e-13
2.34098e-07	2.21224e-13
2.34502e-07	1.46924e-13
2.34906e-07	1.82161e-13
2.35311e-07	1.30437e-13
2.35715e-07	1.95035e-13
2.36119e-07	1.47878e-13
2.36524e-07	1.74346e-13
2.36928e-07	1.18307e-13
2.37332e-07	2.11401e-13
2.37737e-07	1.62899e-13
2.38141e-07	2.37458e-13
2.38546e-07	1.44434e-13
2.3895e-07	1.95898e-13
2.39354e-07	1.24395e-13
2.39759e-07	1.46005e-13
2.40163e-07	1.36589e-13
2.40567e-07	1.61915e-13
2.40972e-07	1.35319e-13
2.41376e-07	1.69632e-13
2.4178e-07	1.6169e-13
2.42185e-07	1.93424e-13
2.42589e-07	2.10147e-13
2.42993e-07	2.21247e-13
2.43398e-07	1.75331e-13
2.43802e-07	2.08647e-13
2.44207e-07	1.93458e-13
2.44611e-07	1.53724e-13
2.45015e-07	1.8061e-13
2.4542e-07	1.3798e-13
2.45824e-07	2.2285e-13
2.46228e-07	2.71156e-13
2.46633e-07	2.73363e-13
2.47037e-07	2.6545e-13
2.47441e-07	2.96161e-13
2.47846e-07	2.60341e-13
2.4825e-07	6.13228e-13
2.48654e-07	2.47049e-13
2.49059e-07	2.49682e-13
2.49463e-07	2.84202e-13
2.49868e-07	3.18551e-13
2.50272e-07	3.32029e-13
2.50676e-07	2.43505e-13
2.51081e-07	2.08255e-13
2.51485e-07	1.89995e-13
2.51889e-07	1.53007e-13
2.52294e-07	1.16533e-13
2.52698e-07	1.62687e-13
2.53102e-07	2.1651e-13
2.53507e-07	1.22696e-13
2.53911e-07	1.81253e-13
2.54315e-07	1.49091e-13
2.5472e-07	2.82701e-13
2.55124e-07	2.60821e-13
2.55529e-07	1.85782e-13
2.55933e-07	2.41434e-13
2.56337e-07	1.40514e-13
2.56742e-07	2.99316e-13
2.57146e-07	3.27743e-13
2.5755e-07	2.17696e-13
2.57955e-07	2.48085e-13
2.58359e-07	2.20294e-13
2.58763e-07	2.4455e-13
2.59168e-07	2.01069e-13
2.59572e-07	2.50837e-13
2.59976e-07	2.79547e-13
2.60381e-07	2.25519e-13
2.60785e-07	4.36158e-13
2.6119e-07	1.85198e-13
2.61594e-07	4.99384e-13
2.61998e-07	5.03971e-13
2.62403e-07	1.9673e-13
2.62807e-07	2.82435e-13
2.63211e-07	2.40125e-13
2.63616e-07	2.54037e-13
2.6402e-07	3.58942e-13
2.64424e-07	2.88263e-13
2.64829e-07	2.2025e-13
2.65233e-07	2.33258e-13
2.65637e-07	1.88322e-13
2.66042e-07	3.51749e-13
2.66446e-07	3.38489e-13
2.66851e-07	2.84533e-13
2.67255e-07	2.79563e-13
2.67659e-07	3.12532e-13
2.68064e-07	7.15029e-13
2.68468e-07	6.20818e-13
2.68872e-07	2.60909e-13
2.69277e-07	3.59674e-13
2.69681e-07	2.95527e-13
2.70085e-07	3.20533e-13
2.7049e-07	3.67853e-13
2.70894e-07	2.6113e-13
2.71298e-07	3.17873e-13
2.71703e-07	3.19821e-13
2.72107e-07	3.07801e-13
2.72512e-07	1.92835e-13
2.72916e-07	4.27789e-13
2.7332e-07	4.05893e-13
2.73725e-07	3.38854e-13
2.74129e-07	3.35326e-13
2.74533e-07	3.24771e-13
2.74938e-07	2.30292e-13
2.75342e-07	4.09006e-13
2.75746e-07	3.17888e-13
2.76151e-07	3.3857e-13
2.76555e-07	2.82413e-13
2.7696e-07	3.29844e-13
2.77364e-07	3.02803e-13
2.77768e-07	4.66409e-13
2.78173e-07	4.62494e-13
2.78577e-07	3.13945e-13
2.78981e-07	2.75389e-13
2.79386e-07	3.73195e-13
2.7979e-07	3.16591e-13
2.80194e-07	3.07559e-13
2.80599e-07	3.32507e-13
2.81003e-07	6.57168e-13
2.81407e-07	4.25647e-13
2.81812e-07	5.22796e-13
2.82216e-07	3.33946e-13
2.82621e-07	5.17885e-13
2.83025e-07	4.54546e-13
2.83429e-07	3.73747e-13
2.83834e-07	3.90464e-13
2.84238e-07	7.46405e-13
2.84642e-07	5.34656e-13
2.85047e-07	4.79398e-13
2.85451e-07	5.29339e-13
2.85855e-07	7.66912e-13
2.8626e-07	5.34672e-13
2.86664e-07	4.60031e-13
2.87068e-07	4.95865e-13
2.87473e-07	6.08008e-13
2.87877e-07	4.30337e-13
2.88282e-07	5.94523e-13
2.88686e-07	4.2042e-13
2.8909e-07	6.49125e-13
2.89495e-07	5.86926e-13
2.89899e-07	4.66105e-13
2.90303e-07	3.98252e-13
2.90708e-07	8.77611e-13
2.91112e-07	7.17187e-13
2.91516e-07	7.24444e-13
2.91921e-07	3.92831e-13
2.92325e-07	5.41301e-13
2.92729e-07	4.14213e-13
2.93134e-07	6.60851e-13
2.93538e-07	4.21635e-13
2.93943e-07	5.85991e-13
2.94347e-07	5.06018e-13
2.94751e-07	6.91167e-13
2.95156e-07	9.63482e-13
2.9556e-07	6.07265e-13
2.95964e-07	6.86731e-13
2.96369e-07	9.08856e-13
2.96773e-07	6.10652e-13
2.97177e-07	7.98187e-13
2.97582e-07	4.97281e-13
2.97986e-07	1.35031e-12
2.9839e-07	8.74113e-13
2.98795e-07	8.42308e-13
2.99199e-07	8.38685e-13
2.99604e-07	8.31956e-13
3.00008e-07	1.09645e-12
3.00412e-07	1.13126e-12
3.00817e-07	8.85297e-13
3.01221e-07	7.52667e-13
3.01625e-07	6.9215e-13
3.0203e-07	1.30728e-12
3.02434e-07	7.62128e-13
3.02838e-07	9.50515e-13
3.03243e-07	6.20554e-13
3.03647e-07	1.25119e-12
3.04051e-07	8.45331e-13
3.04456e-07	1.03559e-12
3.0486e-07	6.68192e-13
3.05265e-07	8.30604e-13
3.05669e-07	5.23139e-13
3.06073e-07	7.66769e-13
3.06478e-07	5.70738e-13
3.06882e-07	9.55282e-13
3.07286e-07	7.55773e-13
3.07691e-07	8.96077e-13
3.08095e-07	5.17581e-13
3.08499e-07	8.45832e-13
3.08904e-07	5.53816e-13
3.09308e-07	9.60469e-13
3.09712e-07	6.06234e-13
3.10117e-07	7.47064e-13
3.10521e-07	5.27743e-13
3.10926e-07	8.70139e-13
3.1133e-07	7.0825e-13
3.11734e-07	1.03034e-12
3.12139e-07	6.7527e-13
3.12543e-07	9.0616e-13
3.12947e-07	6.22121e-13
3.13352e-07	9.84779e-13
3.13756e-07	6.04934e-13
3.1416e-07	9.26962e-13
3.14565e-07	5.88173e-13
3.14969e-07	9.44569e-13
3.15373e-07	5.08883e-13
3.15778e-07	9.50481e-13
3.16182e-07	7.4197e-13
3.16587e-07	1.06631e-12
3.16991e-07	7.39806e-13
3.17395e-07	7.03289e-13
3.178e-07	6.16661e-13
3.18204e-07	9.64454e-13
3.18608e-07	6.57065e-13
3.19013e-07	8.64192e-13
3.19417e-07	6.06977e-13
3.19821e-07	1.183e-12
3.20226e-07	7.86144e-13
3.2063e-07	1.22736e-12
3.21034e-07	7.24576e-13
3.21439e-07	9.4695e-13
3.21843e-07	6.95081e-13
3.22248e-07	1.11803e-12
3.22652e-07	7.93547e-13
3.23056e-07	8.2213e-13
3.23461e-07	5.74969e-13
3.23865e-07	9.72017e-13
3.24269e-07	6.37066e-13
3.24674e-07	1.14537e-12
3.25078e-07	7.25775e-13
3.25482e-07	1.06509e-12
3.25887e-07	7.07257e-13
3.26291e-07	1.04022e-12
3.26695e-07	6.71812e-13
3.271e-07	1.06788e-12
3.27504e-07	7.15067e-13
3.27909e-07	1.0599e-12
3.28313e-07	7.58398e-13
3.29122e-07	5.46998e-13
3.29526e-07	1.45909e-12

## Sheet: Figure 5
Figure 5				ne(x)/ne(rc)=1/(x^2)*(1+sum[a Sin(b+c(x-1))])
	a	b	c
	-0.00779573	4.70969	40
	-0.0188657	5.98972	63.3957
	0.0223898	3.79925	100.475
	-0.0023462	5.49057	159.243
	0.0119009	2.45965	252.383
	0.0111676	4.77639	400
	0.00135043	1.38958	633.957
	0.0155906	6.13781	1004.75
	0.0135683	5.37574	1592.43
	-0.00594491	4.89463	2523.83
	-0.00490233	2.67045	4000
	-0.000619109	0.263007	6339.57

## Sheet: Figure 8
Figure 8
n=3, k=10	f (MHz)	Slim (W/m^2/Hz)		n=2, k=10	f (MHz)	Slim (W/m^2/Hz)		n=3, k=8	f (MHz)	Slim (W/m^2/Hz)
	30.2673	1.30905e-24			30.2673	1.5649e-24			30.1697	5.60582e-24
	30.365	1.31731e-24			30.365	6.07079e-24			30.2673	0
	30.4626	0			30.4626	0			30.365	3.84953e-24
	30.5603	1.32727e-24			30.5603	5.52839e-25			30.4626	8.54341e-25
	30.658	1.67239e-24			30.658	1.56321e-24			30.5603	1.92418e-24
	30.7556	2.53818e-24			30.7556	2.555e-24			30.658	9.21884e-25
	30.8533	1.51458e-24			30.8533	1.80216e-24			30.7556	3.84539e-24
	30.9509	2.23557e-24			30.9509	2.44686e-24			30.8533	1.75127e-24
	31.0486	1.32403e-24			31.0486	1.39889e-24			30.9509	2.92359e-24
	31.1462	5.4937e-24			31.1462	5.39784e-24			31.0486	1.30598e-24
	31.2439	3.24758e-24			31.2439	3.06368e-24			31.1462	5.77837e-24
	31.3416	1.46378e-24			31.3416	1.57594e-24			31.2439	3.03429e-24
	31.4392	1.63162e-24			31.4392	2.28565e-24			31.3416	1.88793e-24
	31.5369	2.38129e-24			31.5369	3.34581e-24			31.4392	1.6101e-24
	31.6345	1.9135e-24			31.6345	1.64104e-24			31.5369	2.46124e-24
	31.7322	9.63983e-25			31.7322	1.08636e-24			31.6345	1.8617e-24
	31.8298	4.28116e-25			31.8298	4.30796e-25			31.7322	9.32412e-25
	31.9275	2.56832e-24			31.9275	2.5035e-24			31.8298	4.12297e-25
	32.0251	1.49041e-24			32.0251	1.47136e-24			31.9275	2.79073e-24
	32.1228	1.14885e-24			32.1228	1.10833e-24			32.0251	1.15555e-24
	32.2205	6.70113e-25			32.2205	9.27047e-25			32.1228	9.15067e-25
	32.3181	1.4988e-24			32.3181	1.47953e-24			32.2205	5.04785e-25
	32.4158	5.67676e-25			32.4158	6.46138e-25			32.3181	1.76523e-24
	32.5134	1.10202e-24			32.5134	1.20654e-24			32.4158	6.1181e-25
	32.6111	6.30415e-25			32.6111	6.95757e-25			32.5134	1.2154e-24
	32.7087	2.52745e-24			32.7087	2.5805e-24			32.6111	4.73836e-25
	32.8064	9.95644e-25			32.8064	1.01808e-24			32.7087	2.77502e-24
	32.9041	1.31803e-24			32.9041	1.37402e-24			32.8064	8.09757e-25
	33.0017	4.82983e-25			33.0017	5.4003e-25			32.9041	1.52161e-24
	33.0994	1.19361e-24			33.0994	1.18975e-24			33.0017	5.02018e-25
	33.197	6.99332e-25			33.197	6.96283e-25			33.0994	1.46365e-24
	33.2947	1.66943e-24			33.2947	1.62582e-24			33.197	5.0416e-25
	33.3923	6.82921e-25			33.3923	6.78307e-25			33.2947	1.77152e-24
	33.49	9.09047e-25			33.49	8.94178e-25			33.3923	5.7939e-25
	33.5876	3.41535e-25			33.5876	3.62609e-25			33.49	1.07058e-24
	33.6853	1.45887e-24			33.6853	1.50129e-24			33.5876	3.4967e-25
	33.783	8.17041e-25			33.783	8.25037e-25			33.6853	1.61325e-24
	33.8806	1.32494e-24			33.8806	1.37325e-24			33.783	4.31169e-25
	33.9783	6.43925e-25			33.9783	6.90718e-25			33.8806	1.49638e-24
	34.0759	7.0707e-25			34.0759	7.33179e-25			33.9783	6.69967e-25
	34.1736	3.3148e-25			34.1736	3.68045e-25			34.0759	8.35415e-25
	34.2712	1.78203e-24			34.2712	1.80822e-24			34.1736	2.56379e-25
	34.3689	8.29269e-25			34.3689	8.59478e-25			34.2712	1.97361e-24
	34.4666	1.39508e-24			34.4666	1.18522e-24			34.3689	8.46581e-25
	34.5642	8.74144e-25			34.5642	1.37726e-24			34.4666	1.04965e-24
	34.6619	2.07667e-24			34.6619	1.5268e-24			34.5642	3.85657e-25
	34.7595	1.20533e-24			34.7595	1.37439e-24			34.6619	1.82807e-24
	34.8572	9.85788e-25			34.8572	1.70764e-24			34.7595	1.36915e-24
	34.9548	1.51539e-24			34.9548	2.35338e-24			34.8572	1.0079e-24
	35.0525	4.80544e-24			35.0525	5.07931e-24			34.9548	1.27073e-24
	35.1501	2.07035e-24			35.1501	2.14772e-24			35.0525	4.4673e-24
	35.2478	2.35454e-24			35.2478	2.9231e-24			35.1501	1.19657e-24
	35.3455	1.04963e-24			35.3455	2.13179e-24			35.2478	1.78296e-24
	35.4431	1.67315e-24			35.4431	1.7741e-24			35.3455	1.27904e-24
	35.5408	6.26922e-25			35.5408	8.94773e-25			35.4431	1.3169e-24
	35.6384	2.19868e-24			35.6384	1.89539e-24			35.5408	6.68224e-25
	35.7361	1.1172e-24			35.7361	1.16032e-24			35.6384	2.25366e-24
	35.8337	2.1961e-24			35.8337	2.24772e-24			35.7361	6.04793e-25
	35.9314	1.50352e-24			35.9314	1.67846e-24			35.8337	1.9783e-24
	36.0291	9.47589e-25			36.0291	1.32839e-24			35.9314	9.20231e-25
	36.1267	7.19323e-25			36.1267	9.18813e-25			36.0291	1.04265e-24
	36.2244	9.87389e-25			36.2244	1.0561e-24			36.1267	7.69812e-25
	36.322	3.38222e-25			36.322	6.95814e-25			36.2244	8.48752e-25
	36.4197	2.06524e-24			36.4197	2.12888e-24			36.322	4.02693e-25
	36.5173	8.48344e-25			36.5173	9.85994e-25			36.4197	2.19238e-24
	36.615	2.03096e-24			36.615	2.32209e-24			36.5173	5.49485e-25
	36.7126	8.82597e-25			36.7126	1.06299e-24			36.615	2.06444e-24
	36.8103	9.58611e-25			36.8103	1.178e-24			36.7126	7.71188e-25
	36.908	4.53107e-25			36.908	5.16917e-25			36.8103	1.25217e-24
	37.0056	1.47647e-24			37.0056	1.50922e-24			36.908	3.7362e-25
	37.1033	1.29487e-24			37.1033	1.14176e-24			37.0056	1.58028e-24
	37.2009	1.87424e-24			37.2009	1.6405e-24			37.1033	5.93748e-25
	37.2986	8.69125e-25			37.2986	8.58224e-25			37.2009	2.00093e-24
	37.3962	1.24635e-24			37.3962	1.39554e-24			37.2986	9.5734e-25
	37.4939	3.53537e-25			37.4939	9.40404e-25			37.3962	1.44316e-24
	37.5916	3.25045e-24			37.5916	3.20442e-24			37.4939	3.81889e-25
	37.6892	1.57288e-24			37.6892	1.66317e-24			37.5916	3.31018e-24
	37.7869	2.29257e-24			37.7869	2.42677e-24			37.6892	1.084e-24
	37.8845	1.23841e-24			37.8845	1.96917e-24			37.7869	1.89547e-24
	37.9822	9.35823e-25			37.9822	1.84301e-24			37.8845	7.03251e-25
	38.0798	5.90929e-25			38.0798	9.1174e-25			37.9822	9.89907e-25
	38.1775	9.91678e-25			38.1775	1.01887e-24			38.0798	5.75243e-25
	38.2751	5.56561e-25			38.2751	6.02707e-25			38.1775	9.21085e-25
	38.3728	1.71121e-24			38.3728	1.88386e-24			38.2751	4.45151e-25
	38.4705	6.93159e-25			38.4705	8.58098e-25			38.3728	2.01748e-24
	38.5681	1.61919e-24			38.5681	1.80154e-24			38.4705	7.65268e-25
	38.6658	5.81286e-25			38.6658	6.15279e-25			38.5681	1.93717e-24
	38.7634	2.25627e-24			38.7634	2.15879e-24			38.6658	4.36465e-25
	38.8611	1.01151e-24			38.8611	1.12744e-24			38.7634	2.59485e-24
	38.9587	1.26053e-24			38.9587	1.24931e-24			38.8611	7.89346e-25
	39.0564	8.47647e-25			39.0564	9.52227e-25			38.9587	1.4438e-24
	39.1541	2.02928e-24			39.1541	1.77494e-24			39.0564	8.20569e-25
	39.2517	1.3687e-24			39.2517	1.66197e-24			39.1541	1.80982e-24
	39.3494	3.1025e-24			39.3494	3.12729e-24			39.2517	1.35265e-24
	39.447	2.31829e-24			39.447	2.27527e-24			39.3494	2.86133e-24
	39.5447	4.68343e-24			39.5447	4.33478e-24			39.447	1.7769e-24
	39.6423	8.80143e-25			39.6423	7.90489e-25			39.5447	4.80195e-24
	39.74	2.20336e-24			39.74	2.17398e-24			39.6423	8.48484e-25
	39.8376	1.46558e-24			39.8376	1.49083e-24			39.74	2.65164e-24
	39.9353	5.09738e-24			39.9353	5.10724e-24			39.8376	1.80371e-24
	40.033	4.37535e-24			40.033	4.842e-24			39.9353	5.28868e-24
	40.1306	4.36526e-24			40.1306	4.39547e-24			40.033	1.67549e-24
	40.2283	3.0567e-24			40.2283	3.33576e-24			40.1306	5.99406e-24
	40.3259	3.01593e-24			40.3259	2.79568e-24			40.2283	4.35029e-24
	40.4236	2.7216e-24			40.4236	2.50016e-24			40.3259	3.77245e-24
	40.5212	2.07045e-23			40.5212	2.07248e-23			40.4236	3.12548e-24
	40.7166	3.07525e-24			40.7166	2.58628e-24			40.5212	2.11839e-23
	40.8142	2.86213e-24			40.8142	3.34547e-24			40.7166	3.64459e-24
	40.9119	3.8072e-24			40.9119	4.93387e-24			40.8142	3.26431e-24
	41.0095	4.9819e-24			41.0095	5.15426e-24			40.9119	5.49711e-24
	41.1072	3.28855e-24			41.1072	3.37105e-24			41.0095	1.71156e-24
	41.2048	9.39618e-25			41.2048	1.15172e-24			41.1072	1.7246e-24
	41.3025	1.39138e-24			41.3025	1.26575e-24			41.2048	6.25607e-25
	41.4001	5.43362e-25			41.4001	5.13834e-25			41.3025	1.05681e-24
	41.4978	1.45678e-24			41.4978	1.24538e-24			41.4001	5.20864e-25
	41.5955	6.14746e-25			41.5955	6.03603e-25			41.4978	1.42131e-24
	41.6931	1.52637e-24			41.6931	1.51052e-24			41.5955	5.44282e-25
	41.7908	3.74481e-25			41.7908	3.89073e-25			41.6931	1.7185e-24
	41.8884	1.0604e-24			41.8884	1.04357e-24			41.7908	3.96716e-25
	41.9861	5.12905e-25			41.9861	5.11902e-25			41.8884	1.29086e-24
	42.0837	1.47204e-24			42.0837	1.46889e-24			41.9861	4.61409e-25
	42.1814	8.14227e-25			42.1814	7.88421e-25			42.0837	1.64116e-24
	42.2791	6.72404e-25			42.2791	6.87422e-25			42.1814	5.46292e-25
	42.3767	5.1868e-25			42.3767	5.60384e-25			42.2791	7.45588e-25
	42.4744	1.02619e-24			42.4744	1.0061e-24			42.3767	4.42686e-25
	42.572	4.07715e-25			42.572	5.25507e-25			42.4744	1.21944e-24
	42.6697	1.17619e-24			42.6697	1.21874e-24			42.572	4.53983e-25
	42.7673	5.50654e-25			42.7673	5.44723e-25			42.6697	1.2179e-24
	42.865	1.85796e-24			42.865	1.87725e-24			42.7673	4.00606e-25
	42.9626	6.29464e-25			42.9626	6.31669e-25			42.865	2.17438e-24
	43.0603	7.0268e-25			43.0603	7.04477e-25			42.9626	5.98022e-25
	43.158	8.10096e-25			43.158	8.77314e-25			43.0603	8.21408e-25
	43.2556	1.83354e-24			43.2556	1.84137e-24			43.158	6.25426e-25
	43.3533	6.11015e-25			43.3533	6.66019e-25			43.2556	2.29059e-24
	43.4509	9.37634e-25			43.4509	1.02433e-24			43.3533	6.35781e-25
	43.5486	4.63209e-25			43.5486	5.30271e-25			43.4509	1.18449e-24
	43.6462	2.22591e-24			43.6462	2.26457e-24			43.5486	3.99404e-25
	43.7439	1.37659e-24			43.7439	1.47718e-24			43.6462	2.65309e-24
	43.8416	8.35554e-25			43.8416	8.84424e-25			43.7439	1.20785e-24
	43.9392	6.16601e-25			43.9392	7.52916e-25			43.8416	9.18304e-25
	44.0369	1.50333e-24			44.0369	1.76017e-24			43.9392	3.57923e-25
	44.1345	7.9213e-25			44.1345	1.00224e-24			44.0369	1.78265e-24
	44.2322	8.09684e-25			44.2322	8.56506e-25			44.1345	6.08811e-25
	44.3298	4.7724e-25			44.3298	5.07561e-25			44.2322	7.32128e-25
	44.4275	1.23503e-24			44.4275	1.2748e-24			44.3298	4.87429e-25
	44.5251	5.41029e-25			44.5251	6.27464e-25			44.4275	1.49059e-24
	44.6228	1.74167e-24			44.6228	1.82053e-24			44.5251	5.86754e-25
	44.7205	6.02137e-25			44.7205	6.46893e-25			44.6228	1.94497e-24
	44.8181	1.38688e-24			44.8181	1.39603e-24			44.7205	3.47009e-25
	44.9158	7.70639e-25			44.9158	7.84121e-25			44.8181	1.93365e-24
	45.0134	8.33687e-25			45.0134	8.51996e-25			44.9158	9.53485e-25
	45.1111	4.86741e-25			45.1111	5.0595e-25			45.0134	1.1721e-24
	45.2087	2.03497e-24			45.2087	2.03144e-24			45.1111	3.16707e-25
	45.3064	1.05521e-24			45.3064	1.02958e-24			45.2087	2.37683e-24
	45.4041	9.34633e-25			45.4041	9.20255e-25			45.3064	8.15106e-25
	45.5017	6.08056e-25			45.5017	6.24101e-25			45.4041	9.36699e-25
	45.5994	1.35899e-24			45.5994	1.35323e-24			45.5017	6.07088e-25
	45.697	7.01067e-25			45.697	7.0991e-25			45.5994	1.72083e-24
	45.7947	1.92863e-24			45.7947	1.93747e-24			45.697	5.30748e-25
	45.8923	6.93037e-25			45.8923	7.03829e-25			45.7947	2.06337e-24
	45.99	1.57208e-24			45.99	1.5799e-24			45.8923	6.20473e-25
	46.0876	5.75084e-25			46.0876	5.75722e-25			45.99	1.94805e-24
	46.1853	1.59582e-24			46.1853	1.6643e-24			46.0876	5.88887e-25
	46.283	8.04598e-25			46.283	8.37163e-25			46.1853	1.92719e-24
	46.3806	1.88828e-24			46.3806	1.87533e-24			46.283	5.6163e-25
	46.4783	7.08057e-25			46.4783	7.35403e-25			46.3806	2.11484e-24
	46.5759	9.89416e-25			46.5759	1.10171e-24			46.4783	6.8506e-25
	46.6736	4.8989e-25			46.6736	8.76936e-25			46.5759	9.04588e-25
	46.7712	1.59088e-24			46.7712	1.78099e-24			46.6736	4.89975e-25
	46.8689	1.71757e-24			46.8689	1.78568e-24			46.7712	1.83101e-24
	46.9666	2.06809e-24			46.9666	2.11315e-24			46.8689	1.22076e-24
	47.0642	7.55769e-25			47.0642	9.65567e-25			46.9666	1.96823e-24
	47.1619	1.38609e-24			47.1619	1.80688e-24			47.0642	3.89009e-25
	47.2595	5.85191e-25			47.2595	9.68034e-25			47.1619	1.74495e-24
	47.3572	1.43534e-24			47.3572	1.66237e-24			47.2595	6.17805e-25
	47.4548	4.80345e-25			47.4548	5.0145e-25			47.3572	1.61581e-24
	47.5525	1.47434e-24			47.5525	1.51193e-24			47.4548	5.17184e-25
	47.6501	6.48687e-25			47.6501	6.61241e-25			47.5525	1.70045e-24
	47.7478	1.78508e-24			47.7478	1.81537e-24			47.6501	4.59969e-25
	47.8455	8.51386e-25			47.8455	8.56908e-25			47.7478	2.10469e-24
	47.9431	8.98515e-25			47.9431	9.08771e-25			47.8455	7.04991e-25
	48.0408	5.52807e-25			48.0408	5.95039e-25			47.9431	1.07737e-24
	48.1384	1.65736e-24			48.1384	1.64176e-24			48.0408	5.3405e-25
	48.2361	6.05348e-25			48.2361	5.95076e-25			48.1384	1.92364e-24
	48.3337	1.60723e-24			48.3337	1.58121e-24			48.2361	3.79722e-25
	48.4314	8.62808e-25			48.4314	9.60941e-25			48.3337	1.84505e-24
	48.5291	1.01085e-24			48.5291	1.0182e-24			48.4314	7.22073e-25
	48.6267	7.67026e-25			48.6267	7.67646e-25			48.5291	1.29104e-24
	48.7244	1.49107e-24			48.7244	1.4982e-24			48.6267	8.31052e-25
	48.822	5.72189e-25			48.822	5.84642e-25			48.7244	2.02323e-24
	48.9197	2.3735e-24			48.9197	2.40279e-24			48.822	3.71736e-25
	49.0173	9.85591e-25			49.0173	9.96888e-25			48.9197	2.77985e-24
	49.115	1.46344e-24			49.115	1.41578e-24			49.0173	9.63699e-25
	49.2126	8.03982e-25			49.2126	8.20177e-25			49.115	1.81404e-24
	49.3103	1.85468e-24			49.3103	1.84744e-24			49.2126	6.65182e-25
	49.408	6.59033e-25			49.408	7.08833e-25			49.3103	2.3854e-24
	49.5056	1.95335e-24			49.5056	1.91171e-24			49.408	6.75042e-25
	49.6033	7.09301e-25			49.6033	6.96667e-25			49.5056	1.87199e-24
	49.7009	2.02834e-24			49.7009	2.02439e-24			49.6033	6.05637e-25
	49.7986	8.06013e-25			49.7986	8.10984e-25			49.7009	2.40832e-24
	49.8962	7.06524e-25			49.8962	7.39007e-25			49.7986	6.56794e-25
	49.9939	1.01835e-24			49.9939	1.02183e-24			49.8962	7.82504e-25
	50.0916	1.2892e-24			50.0916	1.30002e-24			49.9939	1.00615e-24
	50.1892	5.07885e-25			50.1892	5.67581e-25			50.0916	1.89124e-24
	50.2869	1.33696e-24			50.2869	1.40258e-24			50.1892	1.65076e-25
	50.3845	1.53756e-24			50.3845	1.54057e-24			50.2869	1.76514e-24
	50.4822	1.29199e-24			50.4822	1.32507e-24			50.3845	1.56399e-24
	50.5798	5.70769e-25			50.5798	7.26568e-25			50.4822	1.63683e-24
	50.6775	1.11384e-24			50.6775	1.22111e-24			50.5798	5.52177e-25
	50.7751	4.89669e-25			50.7751	6.15134e-25			50.6775	1.35545e-24
	50.8728	2.07303e-24			50.8728	2.54823e-24			50.7751	4.34887e-25
	50.9705	8.73777e-25			50.9705	1.16151e-24			50.8728	2.34993e-24
	51.0681	1.60092e-24			51.0681	1.98043e-24			50.9705	7.42396e-25
	51.1658	6.78381e-25			51.1658	8.69677e-25			51.0681	1.92307e-24
	51.2634	1.64544e-24			51.2634	1.7347e-24			51.1658	6.69956e-25
	51.3611	8.77003e-25			51.3611	8.83342e-25			51.2634	2.17047e-24
	51.4587	2.32252e-24			51.4587	2.39847e-24			51.3611	5.61974e-25
	51.5564	1.10212e-24			51.5564	1.28137e-24			51.4587	2.57813e-24
	51.6541	1.38531e-24			51.6541	1.58823e-24			51.5564	8.62906e-25
	51.7517	6.11661e-25			51.7517	6.98751e-25			51.6541	1.7065e-24
	51.8494	1.60382e-24			51.8494	1.64903e-24			51.7517	6.43737e-25
	51.947	5.89536e-25			51.947	7.16489e-25			51.8494	1.83319e-24
	52.0447	2.0861e-24			52.0447	2.14126e-24			51.947	5.31238e-25
	52.1423	9.66497e-25			52.1423	1.01267e-24			52.0447	2.32053e-24
	52.24	1.75802e-24			52.24	1.84896e-24			52.1423	7.04339e-25
	52.3376	9.92856e-25			52.3376	1.04357e-24			52.24	2.10197e-24
	52.4353	1.89496e-24			52.4353	2.00701e-24			52.3376	8.59572e-25
	52.533	6.03301e-25			52.533	5.93204e-25			52.4353	2.28505e-24
	52.6306	1.8637e-24			52.6306	1.89909e-24			52.533	5.82265e-25
	52.7283	5.26401e-25			52.7283	6.13532e-25			52.6306	2.1748e-24
	52.8259	1.78927e-24			52.8259	1.85565e-24			52.7283	5.4966e-25
	52.9236	1.52774e-24			52.9236	1.51511e-24			52.8259	1.92591e-24
	53.0212	1.93914e-24			53.0212	1.82324e-24			52.9236	9.99318e-25
	53.1189	1.11684e-24			53.1189	1.33038e-24			53.0212	2.13174e-24
	53.2166	1.37583e-24			53.2166	1.43523e-24			53.1189	7.27049e-25
	53.3142	7.90517e-25			53.3142	7.53862e-25			53.2166	1.66866e-24
	53.4119	2.29655e-24			53.4119	2.33719e-24			53.3142	1.08581e-24
	53.5095	1.02164e-24			53.5095	1.06279e-24			53.4119	2.63963e-24
	53.6072	3.5197e-24			53.6072	3.4446e-24			53.5095	7.68014e-25
	53.7048	1.04369e-24			53.7048	1.30418e-24			53.6072	3.8558e-24
	53.8025	1.41147e-24			53.8025	1.44966e-24			53.7048	9.85916e-25
	53.9001	9.90867e-25			53.9001	9.75771e-25			53.8025	1.53198e-24
	53.9978	1.66372e-24			53.9978	1.85751e-24			53.9001	1.16154e-24
	54.0955	1.03012e-24			54.0955	1.87906e-24			53.9978	1.84324e-24
	54.1931	1.93723e-24			54.1931	1.96313e-24			54.0955	7.19418e-25
	54.2908	7.68918e-25			54.2908	1.0476e-24			54.1931	2.22657e-24
	54.3884	1.9718e-24			54.3884	2.1596e-24			54.2908	7.57291e-25
	54.4861	8.0285e-25			54.4861	8.74658e-25			54.3884	2.40923e-24
	54.5837	2.34159e-24			54.5837	2.49499e-24			54.4861	5.24237e-25
	54.6814	1.1443e-24			54.6814	1.55959e-24			54.5837	2.70331e-24
	54.7791	1.10929e-24			54.7791	1.45051e-24			54.6814	9.94892e-25
	54.8767	7.09405e-25			54.8767	9.97353e-25			54.7791	1.11128e-24
	54.9744	1.67859e-24			54.9744	1.72324e-24			54.8767	7.56733e-25
	55.072	6.61772e-25			55.072	1.01892e-24			54.9744	1.82964e-24
	55.1697	1.82393e-24			55.1697	2.35613e-24			55.072	7.63967e-25
	55.2673	9.25499e-25			55.2673	1.03922e-24			55.1697	2.10354e-24
	55.365	2.75799e-24			55.365	3.01551e-24			55.2673	5.82379e-25
	55.4626	1.20703e-24			55.4626	1.24385e-24			55.365	3.42239e-24
	55.5603	1.59674e-24			55.5603	1.54832e-24			55.4626	1.25463e-24
	55.658	9.26057e-25			55.658	1.04076e-24			55.5603	1.96108e-24
	55.7556	2.90472e-24			55.7556	2.66111e-24			55.658	5.88532e-25
	55.8533	1.05382e-24			55.8533	1.44347e-24			55.7556	3.51319e-24
	55.9509	1.25732e-24			55.9509	1.71382e-24			55.8533	1.11692e-24
	56.0486	1.52461e-24			56.0486	1.58459e-24			55.9509	1.37623e-24
	56.1462	4.84775e-24			56.1462	4.77451e-24			56.0486	9.64927e-25
	56.2439	2.82295e-24			56.2439	2.72765e-24			56.1462	5.46553e-24
	56.3416	1.13249e-24			56.3416	1.19477e-24			56.2439	2.617e-24
	56.4392	9.7164e-25			56.4392	1.23419e-24			56.3416	1.15583e-24
	56.5369	3.65896e-24			56.5369	4.04041e-24			56.4392	9.5095e-25
	56.6345	2.54042e-24			56.6345	2.675e-24			56.5369	4.21647e-24
	56.7322	8.09425e-25			56.7322	8.31839e-25			56.6345	1.97727e-24
	56.8298	1.01363e-24			56.8298	1.12141e-24			56.7322	5.62271e-25
	56.9275	1.35728e-24			56.9275	1.44961e-24			56.8298	1.21799e-24
	57.0251	1.06207e-24			57.0251	1.45365e-24			56.9275	1.2156e-24
	57.1228	1.62682e-24			57.1228	2.03091e-24			57.0251	6.45921e-25
	57.2205	7.43154e-25			57.2205	7.81931e-25			57.1228	1.35289e-24
	57.3181	1.47163e-24			57.3181	1.61843e-24			57.2205	4.64319e-25
	57.4158	7.47089e-25			57.4158	8.98956e-25			57.3181	1.6967e-24
	57.5134	1.92747e-24			57.5134	2.18358e-24			57.4158	9.41296e-25
	57.6111	9.9446e-25			57.6111	1.14174e-24			57.5134	2.2242e-24
	57.7087	3.2809e-24			57.7087	2.98868e-24			57.6111	5.75044e-25
	57.8064	2.05634e-24			57.8064	2.56436e-24			57.7087	3.61032e-24
	57.9041	6.90623e-25			57.9041	1.92428e-24			57.8064	1.9838e-24
	58.0017	9.64501e-25			58.0017	1.34062e-24			57.9041	8.79197e-25
	58.0994	1.57669e-24			58.0994	1.75797e-24			58.0017	8.1881e-25
	58.197	5.78259e-25			58.197	1.16025e-24			58.0994	1.63316e-24
	58.2947	1.15064e-24			58.2947	2.14524e-24			58.197	4.16399e-25
	58.3923	1.68841e-24			58.3923	2.59657e-24			58.2947	1.20722e-24
	58.49	8.57729e-25			58.49	1.30741e-24			58.3923	2.00618e-24
	58.5876	1.01e-24			58.5876	1.44176e-24			58.49	5.12292e-25
	58.6853	3.54196e-24			58.6853	3.72411e-24			58.5876	1.02052e-24
	58.783	2.76228e-24			58.783	3.00186e-24			58.6853	2.9456e-24
	58.8806	1.29389e-24			58.8806	1.93446e-24			58.783	2.37497e-24
	58.9783	2.53789e-24			58.9783	3.10882e-24			58.8806	9.44732e-25
	59.0759	5.331e-25			59.0759	6.20086e-25			58.9783	3.06971e-24
	59.1736	1.70677e-24			59.1736	1.84912e-24			59.0759	4.11418e-25
	59.2712	2.52613e-24			59.2712	2.78034e-24			59.1736	1.84267e-24
	59.3689	2.08718e-24			59.3689	2.65336e-24			59.2712	2.83229e-24
	59.4666	1.98485e-24			59.4666	1.94421e-24			59.3689	2.6139e-24
	59.5642	1.65289e-24			59.5642	1.86843e-24			59.4666	1.32141e-24
	59.6619	2.37707e-24			59.6619	3.30353e-24			59.5642	1.81921e-24
	59.7595	2.32289e-24			59.7595	2.71059e-24			59.6619	3.47077e-24
	59.8572	1.47718e-24			59.8572	1.57299e-24			59.7595	2.39411e-24
	59.9548	8.15176e-24			59.9548	8.43038e-24			59.8572	1.3986e-24
	60.0525	1.38341e-24			60.0525	1.57804e-24			59.9548	8.15197e-24
	60.1501	1.33625e-24			60.1501	1.46012e-24			60.0525	1.66979e-24
	60.2478	1.80006e-24			60.2478	1.91906e-24			60.1501	1.5622e-24
	60.3455	2.18925e-24			60.3455	2.0884e-24			60.2478	2.43664e-24
	60.4431	2.31986e-24			60.4431	2.56387e-24			60.3455	1.17093e-24
	60.5408	1.23959e-24			60.5408	2.34184e-24			60.4431	5.1607e-25
	60.6384	9.00583e-25			60.6384	1.8658e-24			60.5408	8.46167e-25
	60.7361	7.44402e-25			60.7361	1.69088e-24			60.6384	5.04055e-25
	60.8337	4.79347e-25			60.8337	1.8917e-24			60.7361	3.49205e-25
	60.9314	2.76029e-25			60.9314	1.32834e-24			60.8337	4.1624e-25
	61.0291	5.3397e-25			61.0291	9.58425e-25			60.9314	1.89736e-25
	61.1267	9.91372e-25			61.1267	1.02927e-24			61.0291	4.18853e-25
	61.2244	2.99068e-25			61.2244	7.29767e-25			61.1267	9.83512e-25
	61.322	6.47477e-25			61.322	1.04935e-24			61.2244	2.39192e-25
	61.4197	1.15766e-24			61.4197	1.46799e-24			61.322	5.09542e-25
	61.5173	2.26632e-24			61.5173	2.35207e-24			61.4197	1.18076e-24
	61.615	1.4432e-24			61.615	1.54081e-24			61.5173	1.71306e-24
	61.7126	6.57993e-25			61.7126	6.8358e-25			61.615	1.05964e-24
	61.8103	1.74277e-24			61.8103	1.79126e-24			61.7126	6.97123e-25
	61.908	5.34207e-25			61.908	6.06112e-25			61.8103	1.52231e-24
	62.0056	3.54398e-24			62.0056	3.337e-24			61.908	5.43418e-25
	62.1033	2.53851e-24			62.1033	2.49114e-24			62.0056	2.75265e-24
	62.2009	1.46992e-24			62.2009	2.32912e-24			62.1033	1.74745e-24
	62.2986	2.08954e-24			62.2986	2.81628e-24			62.2009	1.76543e-24
	62.3962	1.07621e-24			62.3962	1.34273e-24			62.2986	2.44557e-24
	62.4939	1.06084e-24			62.4939	1.58551e-24			62.3962	4.49815e-25
	62.5916	1.66902e-24			62.5916	3.55728e-24			62.4939	1.43951e-24
	62.6892	1.86769e-24			62.6892	3.23406e-24			62.5916	2.27992e-24
	62.7869	4.5661e-24			62.7869	5.24024e-24			62.6892	1.24225e-24
	62.8845	1.38495e-24			62.8845	2.02245e-24			62.7869	4.17322e-24
	62.9822	3.21727e-24			62.9822	3.58277e-24			62.8845	1.55824e-24
	63.0798	5.74457e-25			63.0798	1.96836e-24			62.9822	3.36561e-24
	63.1775	4.1364e-24			63.1775	3.97756e-24			63.0798	6.98506e-25
	63.2751	4.17127e-24			63.2751	3.54702e-24			63.1775	3.57513e-24
	63.3728	4.27977e-24			63.3728	3.76825e-24			63.2751	2.17931e-24
	63.4705	5.03305e-24			63.4705	5.32138e-24			63.3728	3.28272e-24
	63.5681	9.14187e-25			63.5681	2.12358e-24			63.4705	3.20991e-24
	63.6658	1.00941e-24			63.6658	1.27044e-24			63.5681	8.15328e-25
	63.7634	2.34447e-24			63.7634	2.50824e-24			63.6658	1.03e-24
	63.8611	1.26198e-24			63.8611	1.29885e-24			63.7634	2.22226e-24
	63.9587	3.76964e-24			63.9587	3.74514e-24			63.8611	9.39195e-25
	64.0564	2.61321e-24			64.0564	3.56758e-24			63.9587	2.58657e-24
	64.1541	1.59436e-24			64.1541	2.93371e-24			64.0564	1.36293e-24
	64.2517	1.76414e-24			64.2517	2.28792e-24			64.1541	1.16387e-24
	64.3494	1.60729e-24			64.3494	1.62228e-24			64.2517	1.84628e-24
	64.447	1.11704e-24			64.447	3.38524e-24			64.3494	9.61813e-25
	64.5447	4.15059e-24			64.5447	5.94315e-24			64.447	6.1376e-25
	64.6423	5.59412e-24			64.6423	5.34424e-24			64.5447	2.48372e-24
	64.74	8.0094e-24			64.74	8.0823e-24			64.6423	2.86201e-24
	64.8376	5.88076e-24			64.8376	6.90075e-24			64.74	5.48645e-24
	64.9353	8.61366e-25			64.9353	3.44586e-24			64.8376	4.52284e-24
	65.033	1.60798e-24			65.033	3.04132e-24			64.9353	7.03465e-25
	65.1306	2.27026e-24			65.1306	2.51911e-24			65.033	1.67987e-24
	65.2283	1.97898e-24			65.2283	1.86005e-24			65.1306	2.00042e-24
	65.3259	1.59325e-24			65.3259	2.19961e-24			65.2283	2.10988e-24
	65.4236	7.88415e-25			65.4236	9.31195e-25			65.3259	1.23254e-24
	65.5212	2.37997e-24			65.5212	2.889e-24			65.4236	3.87885e-25
	65.6189	1.8048e-24			65.6189	2.36689e-24			65.5212	2.75518e-24
	65.7166	1.26029e-24			65.7166	1.90219e-24			65.6189	1.75669e-24
	65.8142	7.48738e-25			65.8142	1.6614e-24			65.7166	1.40242e-24
	65.9119	3.18418e-24			65.9119	3.75972e-24			65.8142	7.94246e-25
	66.0095	1.7081e-24			66.0095	2.12468e-24			65.9119	3.25104e-24
	66.1072	4.80532e-24			66.1072	4.73375e-24			66.0095	9.69584e-25
	66.2048	3.35584e-24			66.2048	3.9205e-24			66.1072	3.69614e-24
	66.3025	1.03618e-24			66.3025	1.89249e-24			66.2048	2.37716e-24
	66.4001	9.1619e-25			66.4001	1.17503e-24			66.3025	1.16138e-24
	66.4978	1.58604e-24			66.4978	1.5912e-24			66.4001	1.18043e-24
	66.5955	9.41355e-25			66.5955	8.97034e-25			66.4978	1.11463e-24
	66.6931	2.09844e-24			66.6931	2.14634e-24			66.5955	5.05856e-25
	66.7908	8.49598e-25			66.7908	1.08623e-24			66.6931	1.8751e-24
	66.8884	9.61943e-25			66.8884	1.10421e-24			66.7908	7.68297e-25
	66.9861	1.20439e-24			66.9861	1.30046e-24			66.8884	9.69663e-25
	67.0837	3.88701e-24			67.0837	3.58141e-24			66.9861	9.00009e-25
	67.1814	3.4168e-24			67.1814	3.34204e-24			67.0837	4.1359e-24
	67.2791	8.48489e-25			67.2791	1.31091e-24			67.1814	3.26198e-24
	67.3767	1.0706e-24			67.3767	1.7088e-24			67.2791	7.23451e-25
	67.4744	2.25534e-24			67.4744	2.21275e-24			67.3767	1.19571e-24
	67.572	1.41577e-24			67.572	2.92025e-24			67.4744	2.39988e-24
	67.6697	1.46978e-24			67.6697	3.79302e-24			67.572	1.4806e-24
	67.7673	2.13241e-24			67.7673	2.41715e-24			67.6697	1.85538e-24
	67.865	6.89774e-24			67.865	6.43794e-24			67.7673	9.27183e-25
	67.9626	4.44249e-24			67.9626	3.93507e-24			67.865	7.37539e-24
	68.0603	1.98275e-24			68.0603	2.03719e-24			67.9626	4.91603e-24
	68.158	1.50623e-24			68.158	2.67612e-24			68.0603	2.29543e-24
	68.2556	5.47863e-24			68.2556	6.42252e-24			68.158	1.05857e-24
	68.3533	3.02453e-24			68.3533	3.44627e-24			68.2556	6.76389e-24
	68.4509	2.21572e-24			68.4509	2.39882e-24			68.3533	2.96169e-24
	68.5486	1.02566e-24			68.5486	1.11482e-24			68.4509	2.14844e-24
	68.6462	5.35558e-24			68.6462	6.0106e-24			68.5486	9.79852e-25
	68.7439	3.01593e-24			68.7439	3.87787e-24			68.6462	6.01179e-24
	68.8416	1.48724e-24			68.8416	2.28927e-24			68.7439	2.3781e-24
	68.9392	1.88934e-24			68.9392	1.99065e-24			68.8416	1.23982e-24
	69.0369	3.71841e-24			69.0369	3.37501e-24			68.9392	1.5609e-24
	69.1345	3.94145e-24			69.1345	3.88904e-24			69.0369	4.14429e-24
	69.2322	1.30956e-24			69.2322	1.63177e-24			69.1345	3.15023e-24
	69.3298	1.50628e-24			69.3298	2.85738e-24			69.2322	6.23564e-25
	69.4275	2.24283e-24			69.4275	3.17936e-24			69.3298	1.50203e-24
	69.5251	1.11317e-24			69.5251	1.45109e-24			69.4275	2.12598e-24
	69.6228	5.09864e-24			69.6228	5.61934e-24			69.5251	6.95728e-25
	69.7205	1.12517e-23			69.7205	8.59528e-24			69.6228	3.39167e-24
	69.8181	1.83026e-23			69.8181	1.33121e-23			69.7205	3.25585e-24
	69.9158	1.81212e-23			69.9158	1.6019e-23			69.8181	1.35156e-23
	70.0134	1.72222e-23			70.0134	1.71053e-23			69.9158	1.91028e-23
	70.1111	1.26179e-24			70.1111	1.47751e-24			70.0134	1.99079e-23
	70.2087	2.49037e-23			70.2087	2.59134e-23			70.1111	1.54183e-24
	70.3064	2.25757e-23			70.3064	2.23472e-23			70.2087	2.69735e-23
	70.4041	1.53292e-23			70.4041	1.28992e-23			70.3064	2.11665e-23
	70.5017	8.27799e-24			70.5017	8.07198e-24			70.4041	1.1781e-23
	70.5994	6.13525e-24			70.5994	6.81443e-24			70.5017	5.02442e-24
	70.697	2.19136e-24			70.697	2.63411e-24			70.5994	5.87283e-24
	70.7947	7.613e-24			70.7947	7.79507e-24			70.697	1.23448e-24
	70.8923	2.17325e-24			70.8923	2.9417e-24			70.7947	7.89924e-24
	70.99	3.10977e-24			70.99	3.79112e-24			70.8923	2.71552e-24
	71.0876	1.9894e-24			71.0876	2.10535e-24			70.99	4.14645e-24
	71.1853	8.52122e-24			71.1853	8.71919e-24			71.0876	1.45577e-24
	71.283	5.36712e-24			71.283	4.83714e-24			71.1853	9.23715e-24
	71.3806	4.96741e-24			71.3806	5.03577e-24			71.283	3.03007e-24
	71.4783	3.31453e-24			71.4783	5.22106e-24			71.3806	5.01568e-24
	71.5759	5.91565e-24			71.5759	6.72138e-24			71.4783	2.8324e-24
	71.6736	1.93252e-24			71.6736	2.33796e-24			71.5759	6.71599e-24
	71.7712	6.89606e-24			71.7712	9.09022e-24			71.6736	2.25632e-24
	71.8689	1.9769e-24			71.8689	5.02888e-24			71.7712	7.1805e-24
	71.9666	9.32879e-24			71.9666	1.18675e-23			71.8689	2.31594e-24
	72.0642	3.89403e-24			72.0642	5.34109e-24			71.9666	1.00201e-23
	72.1619	8.05883e-24			72.1619	8.14161e-24			72.0642	2.75714e-24
	72.2595	4.13416e-24			72.2595	4.12615e-24			72.1619	8.21942e-24
	72.3572	5.56662e-24			72.3572	4.47407e-24			72.2595	3.38074e-24
	72.4548	7.95363e-24			72.4548	8.34157e-24			72.3572	4.70488e-24
	72.5525	1.0917e-23			72.5525	1.09744e-23			72.4548	7.81701e-24
	72.6501	1.03591e-23			72.6501	1.1303e-23			72.5525	1.3587e-23
	72.7478	5.61409e-24			72.7478	5.98126e-24			72.6501	1.24956e-23
	72.8455	2.51041e-24			72.8455	2.96072e-24			72.7478	6.63688e-24
	72.9431	1.67161e-23			72.9431	1.83801e-23			72.8455	3.33085e-24
	73.0408	9.09389e-24			73.0408	1.03703e-23			72.9431	2.03498e-23
	73.1384	1.25555e-23			73.1384	1.15722e-23			73.0408	9.44562e-24
	73.2361	5.43452e-24			73.2361	5.93029e-24			73.1384	1.37204e-23
	73.3337	9.50562e-24			73.3337	1.07113e-23			73.2361	7.30446e-24
	73.4314	5.72566e-24			73.4314	6.89298e-24			73.3337	9.25524e-24
	73.5291	5.3297e-24			73.5291	5.89395e-24			73.4314	3.62627e-24
	73.6267	2.19679e-24			73.6267	2.35554e-24			73.5291	4.80461e-24
	73.7244	6.37449e-24			73.7244	6.32386e-24			73.6267	2.43753e-24
	73.822	2.83683e-24			73.822	2.75888e-24			73.7244	7.06916e-24
	73.9197	8.28944e-24			73.9197	8.43259e-24			73.822	2.32312e-24
	74.0173	2.894e-24			74.0173	2.89486e-24			73.9197	8.94434e-24
	74.115	5.25843e-24			74.115	5.23224e-24			74.0173	2.44555e-24
	74.2126	2.82812e-24			74.2126	2.90735e-24			74.115	6.6165e-24
	74.3103	6.99652e-24			74.3103	6.87198e-24			74.2126	2.67924e-24
	74.408	3.89688e-24			74.408	4.36189e-24			74.3103	8.43512e-24
	74.5056	7.56223e-24			74.5056	7.85545e-24			74.408	2.09795e-24
	74.6033	3.15933e-24			74.6033	3.3732e-24			74.5056	9.36915e-24
	74.7009	4.63395e-24			74.7009	4.86819e-24			74.6033	3.64371e-24
	74.7986	2.26144e-24			74.7986	2.45901e-24			74.7009	5.70198e-24
	74.8962	1.05414e-23			74.8962	1.07927e-23			74.7986	2.12969e-24
	74.9939	6.27044e-24			74.9939	6.59176e-24			74.8962	1.21763e-23
	75.0916	4.27235e-24			75.0916	4.45512e-24			74.9939	4.61666e-24
	75.1892	2.54968e-24			75.1892	2.57938e-24			75.0916	4.41561e-24
	75.2869	6.45038e-24			75.2869	6.43116e-24			75.1892	2.14956e-24
	75.3845	3.41081e-24			75.3845	3.39599e-24			75.2869	7.57677e-24
	75.4822	6.8741e-24			75.4822	6.85491e-24			75.3845	2.15111e-24
	75.5798	2.88509e-24			75.5798	3.38545e-24			75.4822	6.36573e-24
	75.6775	4.97317e-24			75.6775	5.16166e-24			75.5798	2.36801e-24
	75.7751	2.34225e-24			75.7751	2.61626e-24			75.6775	5.99508e-24
	75.8728	6.31475e-24			75.8728	6.3705e-24			75.7751	2.03614e-24
	75.9705	2.6224e-24			75.9705	2.64169e-24			75.8728	7.30718e-24
	76.0681	6.44322e-24			76.0681	6.71956e-24			75.9705	2.38295e-24
	76.1658	2.38994e-24			76.1658	2.65028e-24			76.0681	7.48358e-24
	76.2634	6.82983e-24			76.2634	7.27556e-24			76.1658	2.37303e-24
	76.3611	2.84302e-24			76.3611	3.08603e-24			76.2634	8.12176e-24
	76.4587	7.21711e-24			76.4587	7.12313e-24			76.3611	2.35877e-24
	76.5564	2.82879e-24			76.5564	3.02472e-24			76.4587	8.05972e-24
	76.6541	5.23084e-24			76.6541	4.88006e-24			76.5564	2.66529e-24
	76.7517	4.48777e-24			76.7517	4.51871e-24			76.6541	5.92486e-24
	76.8494	8.23811e-24			76.8494	8.37518e-24			76.7517	4.37188e-24
	76.947	5.16855e-24			76.947	5.7325e-24			76.8494	1.02719e-23
	77.0447	4.30171e-24			77.0447	4.43284e-24			76.947	4.97174e-24
	77.1423	1.91434e-24			77.1423	2.04875e-24			77.0447	4.38494e-24
	77.24	1.06869e-23			77.24	1.09274e-23			77.1423	2.12702e-24
	77.3376	5.46079e-24			77.3376	5.60312e-24			77.24	1.14962e-23
	77.4353	8.85868e-24			77.4353	8.68422e-24			77.3376	3.57105e-24
	77.533	3.49727e-24			77.533	3.55363e-24			77.4353	8.0355e-24
	77.6306	6.53698e-24			77.6306	6.41198e-24			77.533	4.05968e-24
	77.7283	2.48256e-24			77.7283	2.38415e-24			77.6306	7.71738e-24
	77.8259	6.97576e-24			77.8259	6.92883e-24			77.7283	1.94306e-24
	77.9236	3.22722e-24			77.9236	3.30968e-24			77.8259	7.44933e-24
	78.0212	5.12432e-24			78.0212	5.06467e-24			77.9236	2.4382e-24
	78.1189	2.60197e-24			78.1189	2.63199e-24			78.0212	5.92104e-24
	78.2166	4.81927e-24			78.2166	5.10943e-24			78.1189	2.62476e-24
	78.3142	2.06651e-24			78.3142	2.59821e-24			78.2166	6.06561e-24
	78.4119	7.85618e-24			78.4119	8.15532e-24			78.3142	1.757e-24
	78.5095	3.59594e-24			78.5095	3.62878e-24			78.4119	8.99454e-24
	78.6072	7.09833e-24			78.6072	7.18792e-24			78.5095	2.7788e-24
	78.7048	3.15933e-24			78.7048	3.59982e-24			78.6072	8.15381e-24
	78.8025	5.88014e-24			78.8025	6.21685e-24			78.7048	2.60434e-24
	78.9001	2.52687e-24			78.9001	2.676e-24			78.8025	7.30008e-24
	78.9978	7.38928e-24			78.9978	7.22026e-24			78.9001	2.35693e-24
	79.0955	2.95964e-24			79.0955	2.98875e-24			78.9978	7.90639e-24
	79.1931	7.16633e-24			79.1931	7.34824e-24			79.0955	2.4062e-24
	79.2908	3.86079e-24			79.2908	7.41605e-24			79.1931	8.09141e-24
	79.3884	0			79.3884	0			79.2908	3.33733e-24
	79.4861	5.9975e-24			79.4861	2.35203e-24			79.3884	9.06998e-24
	79.5837	1.05347e-23			79.5837	2.24733e-23			79.4861	1.89053e-24
									79.5837	0
									79.6814	5.1675e-24

## Sheet: Figure 9
Figure 9a				Figure 9b
	Flux (10^-22 W/m^2/Hz)				Flux (10^-22 W/m^2/Hz)
	1.59529				2.99042
	1.59537				2.99952
	1.59178				3.00542
	1.58937				2.99609
	1.58967				3.00174
	1.58954				2.99678
	1.59433				2.99493
	1.59243				2.99598
	1.59012				2.99383
	1.59804				2.99593
	1.58536				2.99695
	1.59237				3.0006
	1.59328				2.991
	1.59038				2.99147
	1.58424				2.99616
	1.59035				2.99903
	1.58529				2.99725
	1.59483				2.99888
	1.59098				2.99538
	1.58989				2.99377
	1.58501				3.00009
	1.58892				2.98888
	1.58805				2.99276
	1.5883				2.99444
	1.59689				2.995
	1.5957				2.99396
	1.58872				2.98965
	1.58792				2.99313
	1.58812				2.98734
	1.58553				2.99307
	1.59138				2.99265
	1.59323				2.99683
	1.58984				2.99573
	1.58528				3.01118
	1.59551				2.99297
	1.58775				2.99799
	1.59483				2.99755
	1.58506				2.99628
	1.58839				2.99886
	1.58992				2.99103
	1.59728				2.98992
	1.58911				3.00156
	1.58889				2.9961
	1.59106				2.99568
	1.58574				2.99554
	1.5874				2.98427
	1.59317				2.99761
	1.58895				2.98507
	1.59191				2.99378
	1.58603				2.99677
	1.58597				2.99537
	1.586				2.98814
	1.58694				2.99165
	1.59104				2.99443
	1.59133				2.98939
	1.58524				3.00058
	1.59018				3.0105
	1.58653				2.99382
	1.59141				2.99871
	1.58977				2.99156
	1.5884				2.99197
	1.59057				2.9888
	1.58642				2.99252
	1.59523				2.99293
	1.58921				3.00242
	1.59117				2.99123
	1.58963				2.98595
	1.58851				2.9958
	1.58567				2.98582
	1.59011				2.98822
	1.58828				2.99981
	1.59422				2.9898
	1.58353				3.00423
	1.58544				2.98526
	1.59242				2.98514
	1.58682				2.99864
	1.58424				3.0057
	1.58543				2.99544
	1.58422				2.99617
	1.59339				3.00328
	1.58543				2.99253
	1.58298				2.98559
	1.58686				3.00593
	1.59438				2.99016
	1.58695				2.9909
	1.5887				2.99664
	1.58637				2.99759
	1.59311				2.99357
	1.58724				2.98593
	1.58696				2.99666
	1.5881				3.00112
	1.5895				3.00406
	1.58789				2.99497
	1.58718				2.99405
	1.5933				2.99458
	1.58559				3.00173
	1.59018				2.99392
	1.58817				3.00588
	1.58862				2.98997
	1.59279				2.98767
	1.59156				2.99926
	1.58494				2.99293
	1.59789				2.99367
	1.58611				2.99032
	1.58928				2.99985
	1.5908				2.99739
	1.59027				2.99073
	1.58695				3.00229
	1.5913				2.99229
	1.58792				2.99759
	1.59501				3.00164
	1.59265				3.00362
	1.59197				2.99428
	1.58827				3.00392
	1.58641				2.98952
	1.58935				2.99042
	1.59011				3.00107
	1.58644				2.99903
	1.59604				2.98784
	1.5854				2.98598
	1.58592				3.00036
	1.59302				3.00065
	1.60127				2.99751
	1.58864				2.98846
	1.59338				2.97489
	1.59759				2.9894
	1.59246				2.99349
	1.58963				2.99527
	1.59041				3.01359
	1.59576				2.99492
	1.58929				2.99846
	1.58982				2.99156
	1.5886				2.9868
	1.58813				2.99695
	1.58745				2.99185
	1.5914				2.99138
	1.59193				3.00524
	1.59634				2.99207
	1.5884				2.9982
	1.58537				2.98548
	1.58847				2.98912
	1.59193				2.99831
	1.59237				2.99304
	1.59527				2.99445
	1.59135				3.0001
	1.59957				2.99055
	1.5891				2.98711
	1.58692				2.99212
	1.58997				2.99009
	1.58687				2.99052
	1.59304				2.99682
	1.58761				2.99091
	1.59105				2.99808
	1.60184				2.99543
	1.58506				2.99584
	1.58895				2.98992
	1.58988				2.99877
	1.59202				2.99031
	1.59477				2.99118
	1.5879				3.00696
	1.5923				2.99195
	1.58917				2.98823
	1.59216				2.99273
	1.59093				2.98861
	1.59638				2.99309
	1.59107				2.99353
	1.5924				2.99275
	1.59441				2.99653
	1.59289				2.99447
	1.59249				2.99017
	1.58842				2.99484
	1.58597				2.98753
	1.59648				2.99381
	1.59348				2.97809
	1.59056				2.98397
	1.58811				3.00482
	1.59298				2.99837
	1.59271				2.98964
	1.59074				2.99236
	1.59315				2.99088
	1.59542				2.9975
	1.5867				2.99291
	1.58694				2.99736
	1.58628				3.00018
	1.59465				2.99178
	1.59223				2.99685
	1.59188				2.9889
	1.59236				2.99729
	1.59509				2.99371
	1.58874				2.99767
	1.59027				3.01476
	1.5895				2.99357
	1.59068				2.99825
	1.58653				2.9987
	1.58163				2.9961
	1.58822				2.99665
	1.58438				3.00121
	1.58785				2.99211
	1.59506				3.00266
	1.58736				2.99384
	1.59369				2.9883
	1.58911				2.99894
	1.59354				2.99019
	1.59031				2.99249
	1.5944				2.99413
	1.59058				2.99487
	1.59015				2.99375
	1.58857				2.99811
	1.59353				2.98979
	1.58892				2.99549
	1.58397				2.98985
	1.60179				2.99322
	1.59132				2.99772
	1.59318				2.99032
	1.58581				3.00052
	1.59238				2.99006
	1.59471				2.98249
	1.58733				3.00399
	1.59449				2.98636
	1.59898				2.99424
	1.58512				2.99396
	1.5911				2.99411
	1.58625				2.99804
	1.59185				2.99677
	1.59257				2.98766
	1.58476				3.00782
	1.59557				2.99174
	1.58962				2.98301
	1.58814				2.9941
	1.59066				2.9937
	1.59203				2.99738
	1.58666				2.99289
	1.59015				2.99449
	1.58852				2.99213
	1.59524				2.99092
	1.59339				2.99499
	1.58823				2.99012
	1.59011				2.99782
	1.5909				2.99767
	1.58871				2.9948
	1.59168				3.00099
	1.58882				2.99046
	1.58916				2.98795
	1.5973				2.99216
	1.59276				2.99969
	1.58695				2.99153
	1.59095				2.99169
	1.59343				2.99293
	1.58532				3.00667
	1.58402				2.99381
	1.58845				2.98997
	1.59667				2.99041
	1.59138				2.97813
	1.59007				2.97881
	1.5841				2.98611
	1.59149				2.98728
	1.58707				2.99509
	1.58945				2.98996
	1.58686				2.99759
	1.59546				2.99521
	1.58376				2.98662
	1.59322				2.98677
	1.58584				2.98846
	1.59403				2.99478
	1.58511				2.98959
	1.58977				2.98978
	1.59043				2.988
	1.59306				2.99158
	1.58937				2.99359
	1.58827				2.98573
	1.59349				2.98934
	1.5891				2.98816
	1.58911				2.99539
	1.58551				2.98668
	1.60157				2.98817
	1.59003				2.99144
	1.59312				2.99602
	1.59218				2.98841
	1.59056				2.99153
	1.58643				3.00216
	1.58564				2.98859
	1.59418				2.99039
	1.5911				2.98736
	1.60025				2.99095
	1.59057				2.98905
	1.59236				3.00231
	1.59113				2.99768
	1.59162				2.99444
	1.59042				2.9934
	1.5871				2.99056
	1.59873				2.99155
	1.59543				2.98331
	1.59543				2.9879
	1.59006				2.99528
	1.58588				2.99803
	1.58666				2.99176
	1.58765				2.98864
	1.58787				2.99182
	1.59276				2.99877
	1.58592				2.98677
	1.59079				2.99615
	1.58767				3.00474
	1.58962				3.01216
	1.59253				3.00216
	1.58852				2.9952
	1.58724				2.99487
	1.59307				2.99899
	1.59084				2.99911
	1.58807				2.99471
	1.58393				2.9967
	1.58335				2.99706
	1.58813				3.00358
	1.59051				2.99352
	1.59288				2.99108
	1.59732				2.99736
	1.59378				2.99916
	1.59308				2.99715
	1.59168				2.99107
	1.58549				2.99906
	1.58988				2.99284
	1.59148				2.99183
	1.59034				2.99957
	1.58644				2.99345
	1.58462				3.01058
	1.59293				3.00009
	1.59125				2.98886
	1.5902				2.99694
	1.58822				3.00163
	1.58674				2.99494
	1.59133				3.00158
	1.58814				3.00823
	1.5958				2.99115
	1.59296				2.99215
	1.58565				2.99001
	1.59022				2.99813
	1.58999				2.99297
	1.58619				2.99556
	1.59003				2.99233
	1.59192				3.00015
	1.59148				3.00211
	1.58754				2.99906
	1.5922				3.00101
	1.59025				2.99849
	1.58724				2.99595
	1.58299				2.99365
	1.58923				2.98855
	1.59035				2.9918
	1.5923				2.99872
	1.58593				2.9802
	1.58814				2.98931
	1.59383				2.99781
	1.5855				2.99231
	1.59475				3.00061
	1.58823				2.99731
	1.59211				3.00359
	1.58991				2.98951
	1.58922				2.99366
	1.5889				2.9991
	1.59093				2.98792
	1.58647				2.99048
	1.59166				2.98675
	1.58457				2.99647
	1.58637				2.99872
	1.59032				2.99439
	1.59026				2.99214
	1.58616				2.99391
	1.58789				2.98642
	1.58559				2.9905
	1.58923				2.99927
	1.59065				2.99873
	1.58991				2.98719
	1.58638				2.99212
	1.59519				3.00579
	1.58962				2.99109
	1.58931				2.99138
	1.59496				2.98929
	1.59111				2.98972
	1.58555				2.99921
	1.58979				2.99134
	1.58932				2.99096
	1.5923				2.97795
	1.58605				3.00156
	1.58669				2.9937
	1.59345				2.99912
	1.58724				2.98581
	1.59066				3.00714
	1.58984				2.98235
	1.59123				2.99392
	1.59342				2.99713
	1.58524				2.99775
	1.59142				3.00157
	1.59042				2.99503
	1.5872				3.01329
	1.58377				2.98779
	1.58731				2.99805
	1.58895				2.99625
	1.5904				2.99565
	1.59033				2.99694
	1.58759				2.9903
	1.59485				3.00263
	1.5863				2.99922
	1.58716				2.99944
	1.584				2.99015
	1.59518				2.99567
	1.59718				2.99223
	1.58976				2.99332
	1.5899				2.99467
	1.58718				2.98772
	1.59105				3.00272
	1.59097				2.99081
	1.58965				2.99178
	1.58553				2.99686
	1.58823				2.98915
	1.58688				2.98497
	1.59084				2.99668
	1.58635				2.99788
	1.59239				3.0001
	1.58495				2.9894
	1.59053				2.99965
	1.58618				2.99447
	1.59145				3.00137
	1.59301				2.99314
	1.59155				2.99026
	1.58576				2.99468
	1.59171				2.99915
	1.58867				3.00068
	1.58892				3.00439
	1.58885				2.99071
	1.59645				2.99917
	1.5878				2.99492
	1.59533				3.00728
	1.58656				2.99312
	1.58993				2.99297
	1.58936				2.99669
	1.58266				2.99796
	1.58612				2.99208
	1.59283				2.99692
	1.58895				2.99771
	1.58756				2.99613
	1.59056				2.9986
	1.5868				2.98894
	1.58998				3.00202
	1.59221				2.99791
	1.58966				2.99019
	1.59218				2.99886
	1.59228				2.98965
	1.58753				2.99853
	1.58938				2.99249
	1.58712				2.99211
	1.59743				2.99797
	1.59115				2.99914
	1.58965				2.99734
	1.58802				2.98551
	1.59697				3.00068
	1.58424				2.99886
	1.59054				2.99915
	1.58434				2.98799
	1.58686				2.9954
	1.59029				2.99972
	1.58596				2.98762
	1.59268				3.00487
	1.59526				2.99463
	1.5892				3.00304
	1.59266				2.99616
	1.58612				2.99671
	1.59303				2.99355
	1.5814				2.99551
	1.5912				2.99602
	1.59316				2.99245
	1.59909				2.99413
	1.59158				3.0054
	1.59184				2.99588
	1.59281				2.99363
	1.5931				2.99446
	1.58777				2.98995
	1.5904				2.99044
	1.59219				2.99526
	1.59159				2.99037
	1.58999				3.00188
	1.58956				2.9954
	1.58536				3.00024
	1.58714				2.993
	1.59151				2.98774
	1.59247				2.99655
	1.59023				3.00112
	1.59012				2.98678
	1.59358				2.99584
	1.59065				2.99918
	1.58796				2.99253
	1.58599				2.99684
	1.59038				2.99893
	1.58919				2.99337
	1.58613				3.00813
	1.58919				3.00457
	1.58916				2.99412
	1.58768				2.99805
	1.59109				2.99614
	1.58442				2.99416
	1.58909				2.99126
	1.58583				2.99511
	1.5862				3.00454
	1.59165				2.99278
	1.5894				3.0008
	1.58847				2.99955
	1.59185				2.98979
	1.58488				2.99747
	1.58925				3.00109
	1.5828				2.99955
	1.59102				2.99338
	1.593				2.99272
	1.58767				2.98805
	1.58935				3.00332
	1.58802				2.98914
	1.59005				2.99663
	1.58645				2.99233
	1.58597				3.0063
	1.58719				2.99792
	1.59213				2.99748
	1.58817				3.00025
	1.59137				2.99899
	1.58956				2.99305
	1.58988				2.99894
	1.58687				3.00174
	1.58811				2.99152
	1.58803				2.9974
	1.59418				2.99299
	1.58829				2.98461
	1.58455				2.99461
	1.58718				2.99067
	1.58506				3.00354
	1.58506				2.99869
	1.58812				2.99861
	1.58465				3.00074
	1.59233				2.99255
	1.58841				2.99648
	1.58393				2.99439
	1.58404				2.98904
	1.5878				3.00024
	1.58382				2.9956
	1.58712				2.99587
	1.59011				2.98649
	1.59133				2.99571
	1.58411				2.9936
	1.57879				3.00062
	1.58161				2.99379
	1.58728				2.9963
	1.58546				2.9968
	1.58674				3.00694
	1.59432				2.9996
	1.58776				2.99748
	1.58569				2.99384
	1.58717				2.99406
	1.58596				2.99158
	1.58666				2.99863
	1.58654				2.9974
	1.58031				2.99426
	1.59058				2.99688
	1.59096				3.00033
	1.58603				2.99978
	1.58973				2.996
	1.5918				3.01255
	1.58521				2.99544
	1.5812				2.981
	1.58381				2.99764
	1.58297				2.99152
	1.59083				2.99769
	1.59104				2.99616
	1.5834				2.99837
	1.59008				3.00458
	1.58506				2.99336
	1.58963				2.99923
	1.58937				2.98871
	1.58492				2.99729
	1.58772				2.99167
	1.58842				2.9941
	1.58729				2.99354
	1.58631				3.00726
	1.58217				2.99345
	1.59198				3.00115
	1.59272				2.99193
	1.58687				2.98881
	1.58355				2.98596
	1.59131				2.99182
	1.58523				2.99493
	1.58764				2.99973
	1.59205				3.00119
	1.59102				2.99425
	1.59289				2.99565
	1.59088				2.9953
	1.59347				2.99445
	1.59628				3.00562
	1.58873				3.00263
	1.59217				2.99966
	1.59132				2.98974
	1.59163				2.9979
	1.59641				2.98936
	1.58663				2.99778
	1.59176				2.98966
	1.59858				2.99342
	1.59425				2.9987
	1.59188				2.99405
	1.59312				2.99773
	1.58763				2.9941
	1.59316				2.98868
	1.59437				2.99602
	1.58695				2.99472
	1.59347				2.99273
	1.59539				2.9961
	1.58857				3.00054
	1.58888				2.99224
	1.59064				2.99156
	1.5966				2.99872
	1.59512				2.98319
	1.59154				2.99295
	1.58965				2.99818
	1.59057				3.01186
	1.58899				3.0031
	1.59362				2.99239
	1.59521				2.99181
	1.59424				2.99367
	1.58986				2.99066
	1.59311				2.98879
	1.59373				2.99804
	1.59034				2.99628
	1.59495				2.99199
	1.5886				2.99234
	1.59258				2.99607
	1.58724				2.99324
	1.59458				2.99457
	1.58585				2.99722
	1.58486				3.00182
	1.59377				3.00287
	1.59274				2.99412
	1.58919				2.99788
	1.59369				2.99058
	1.59365				2.98903
	1.59192				2.99461
	1.59011				2.99079
	1.58333				3.00243
	1.58737				2.98829
	1.59441				2.99778
	1.59059				2.99436
	1.58948				2.99827
	1.5871				2.99682
	1.59615				3.00243
	1.5882				3.00018
	1.58654				2.99435
	1.59287				3.00059
	1.58894				2.99446
	1.58998				2.99946
	1.5951				2.9948
	1.58371				2.99384
	1.58821				2.99591
	1.59027				2.9979
	1.58983				2.99471
	1.58725				3.00891
	1.58748				2.99695
	1.59075				3.00018
	1.59002				2.99412
	1.5857				2.9912
	1.58915				2.99615
	1.58486				2.99648
	1.58896				2.99226
	1.58648				3.00605
	1.58864				2.98988
	1.59505				2.99264
	1.58788				2.99127
	1.59095				2.98999
	1.59186				2.99324
	1.59277				2.99234
	1.58536				2.98677
	1.59073				2.99615
	1.58537				2.99216
	1.59188				2.99041
	1.58852				2.99342
	1.58894				2.98777
	1.59059				2.99384
	1.59075				2.98889
	1.59053				2.99687
	1.58223				3.00029
	1.59424				2.99191
	1.5918				2.99107
	1.58574				2.99172
	1.59213				2.99138
	1.59013				2.98578
	1.59277				2.98784
	1.58872				2.99851
	1.58908				2.99321
	1.59301				2.99548
	1.58469				2.99782
	1.58731				2.99136
	1.59018				2.99582
	1.58242				2.98926
	1.5987				2.99023
	1.58388				2.99951
	1.58908				2.99987
	1.5886				2.99271
	1.58817				3.00028
	1.59092				2.99604
	1.58974				2.99147
	1.5873				2.99824
	1.5876				2.99851
	1.59058				3.00371
	1.58559				2.98521
	1.58677				2.99188
	1.58623				2.99413
	1.58689				2.99154
	1.58716				2.98389
	1.59326				2.99541
	1.58649				3.00043
	1.58757				2.9865
	1.58565				2.99037
	1.58058				2.98935
	1.58644				2.99075
	1.58327				2.99446
	1.58302				2.99596
	1.58378				2.99345
	1.58618				3.00354
	1.58171				2.98734
	1.59312				2.98848
	1.58326				2.98951
	1.5855				2.98054
	1.58007				2.99574
	1.58438				2.98654
	1.58268				2.99469
	1.59169				2.99657
	1.58504				2.9826
	1.59204				2.9821
	1.59017				2.98771
	1.58649				2.98348
	1.5874				2.99331
	1.58045				2.98805
	1.58353				2.9853
	1.58842				2.99368
	1.58793				2.98553
	1.58609				2.99356
	1.58324				2.98953
	1.5876				2.98586
	1.58759				2.98307
	1.58479				2.9837
	1.58622				2.99168
	1.58756				2.98562
	1.58724				2.98632
	1.58385				2.99448
	1.58461				2.98361
	1.58407				2.9863
	1.5828				2.98604
	1.58997				2.98736
	1.58126				2.98812
	1.58867				2.98822
	1.58298				2.99345
	1.58904				2.98887
	1.5853				2.98944
	1.58773				2.99146
	1.58246				2.98169
	1.59186				2.98066
	1.58979				2.99413
	1.5862				2.98529
	1.58619				2.98232
	1.58505				2.99255
	1.58308				2.98223
	1.58896				2.98544
	1.5893				2.99479
	1.5811				2.99437
	1.5808				2.98786
	1.58606				2.98597
	1.59186				2.98022
	1.59003				2.98561
	1.58416				2.99012
	1.57968				2.98986
	1.58326				2.97984
	1.58251				2.9977
	1.58429				2.983
	1.59238				2.99295
	1.5923				2.98768
	1.58113				2.98847
	1.58045				2.98655
	1.5866				2.98371
	1.58937				2.98152
	1.58688				2.98521
	1.58516				2.98036
	1.59496				2.981
	1.5874				2.99208
	1.58249				2.98901
	1.58578				2.99519
	1.58364				2.98744
	1.58202				2.98161
	1.58654				2.98487
	1.58664				2.98781
	1.59167				2.99027
	1.58613				2.98559
	1.58372				2.98638
	1.58859				2.9892
	1.57819				2.98511
	1.58255				3.00208
	1.58515				2.99101
	1.5807				2.99197
	1.59304				2.99326
	1.58783				2.99635
	1.58947				2.98944
	1.58447				2.99625
	1.58608				2.99056
	1.58397				2.99729
	1.58938				2.9962
	1.5916				2.99598
	1.59356				2.99748
	1.58416				2.98786
	1.58369				2.99366
	1.58495				2.99119
	1.58576				2.99415
	1.58345				2.99908
	1.58606				3.00346
	1.58461				2.99748
	1.58898				2.9895
	1.58432				2.99098
	1.58617				2.99412
	1.58511				2.99084
	1.58492				2.99604
	1.58574				2.99667
	1.58552				2.99142
	1.59109				2.99732
	1.59232				3.00397
	1.58822				2.99537
	1.58894				2.99418
	1.5859				2.98972
	1.58432				3.01029
	1.59187				2.99699
	1.58362				3.00364
	1.59049				2.99141
	1.58603				3.00415
	1.58536				2.98929
	1.58798				2.99226
	1.58769				2.99871
	1.58561				2.99511
	1.58496				2.98926
	1.58758				2.98588
	1.59032				3.00151
	1.58453				2.98925
	1.59602				2.99321
	1.58978				2.99059
	1.58419				2.99601
	1.58986				2.99932
	1.58796				2.98883
	1.58688				2.9898
	1.59122				2.98872
	1.58576				2.99949
	1.58651				2.9919
	1.58201				2.99109
	1.58512				2.99279
	1.58588				2.9964
	1.58366				2.99391
	1.58277				2.99011
	1.5813				2.99332
	1.58587				2.99647
	1.58364				2.99284
	1.582				2.99008
	1.58798				2.99296
	1.58437				2.98787
	1.58607				2.9942
	1.58843				2.98969
	1.58329				2.98807
	1.58329				2.99206
	1.58776				2.99659
	1.58282				2.98758
	1.58881				3.01016
	1.58866				2.99026
	1.59085				2.9957
	1.58527				2.98537
	1.58115				2.99735
	1.58142				3.0122
	1.58386				3.00465
	1.58856				3.00467
	1.58178				2.99297
	1.58352				3.00845
	1.59177				3.01178
	1.58028				2.99813
	1.58657				2.99789
	1.58564				2.99897
	1.58251				2.99568
	1.58557				3.00013
	1.58528				2.99574
	1.58401				2.99883
	1.59136				2.98489
	1.58108				2.9934
	1.58195				2.99395
	1.58538				2.99818
	1.58337				2.9961
	1.58038				2.99924
	1.57964				3.00475
	1.58853				2.98731
	1.58658				2.99903
	1.58729				2.99912
	1.58916				2.99908
	1.58761				2.99799
	1.5805				2.99641
	1.59404				2.984
	1.58443				2.98987
	1.58641				2.99429
	1.5837				2.98915
	1.58067				2.99801
	1.58579				2.99123
	1.58375				2.99497
	1.58901				3.00801
	1.58639				2.99132
	1.58401				2.99484
	1.58867				2.9843
	1.58657				2.99892
	1.58297				2.99358
	1.58515				2.99892
	1.58785				2.99637
	1.58377				2.99732
	1.583				2.99671
	1.58557				2.99701
	1.5912				2.99025
	1.58695				2.99452
	1.58861				2.98994
	1.58643				2.99006
	1.5892				2.99673
	1.58537				2.9946
	1.58485				2.99335
					2.9875
					2.99392
					2.99045
					2.99207
					2.99383
					2.99353
					2.99667
					2.98944
					2.99374
					2.99561
					2.9957
					2.98891
					2.98655
					3.00141
					2.99568
					2.99807
					2.98907
					2.99532
					2.99067
					2.99216
					2.99745
					2.99528
					2.99726
					2.99777
					2.99106
					2.993
					2.9904
					3.00442
					2.99879
					3.00009
					2.99986
					2.98969
					3.00736
					2.99868
					2.99513
					2.99727
					3.00381
					3.00254
					2.99395
					2.99661
					2.99432
					2.99217
					2.99448
					2.99612
					2.9987
					2.98872
					2.99568
					2.98712
					3.00059
					2.98988
					2.99194
					2.99669
					2.98584
					2.98419
					2.98555
					2.99126
					2.99923
					2.99186
					2.99196
					2.99617
					2.98055
					2.97646
					2.99087
					2.98714
					2.97859
					2.98794
					2.99492
					2.9924
					2.99798
					2.99358
					2.99627
					2.99653
					2.99345
					2.99278
					2.99564
					2.98507
					2.99237
					2.99873
					2.99089
					2.99596
					2.98777
					2.98575
					2.99514
					2.99047
					2.99023
					2.99921
					2.99836
					3.00036
					2.99906
					2.99553
					2.99269
					2.98466
					2.98944
					2.99499
					2.98832
					2.99322
					2.99209
					2.9975
					2.98583
					2.99122
					2.98707
					2.98839
					2.99127
					2.98974
					2.98699
					2.98936
					2.98466
					2.98695
					2.98921
					2.98705
					2.98813
					2.99528
					2.9988
					2.99551
					2.98415
					2.98838
					3.00339
					2.99246
					2.99919
					2.9934

## Sheet: Figure 10
Figure 10
ma (eV)	gaγγ (GeV^-1)
1.29167e-07	2.42308e-09
1.37254e-07	2.04709e-09
1.45341e-07	2.33913e-09
1.53428e-07	1.89005e-09
1.61515e-07	1.94357e-09
1.69886e-07	2.04069e-09
1.78094e-07	1.56231e-09
1.86181e-07	1.78893e-09
1.94268e-07	2.17815e-09
2.02356e-07	2.39288e-09
2.10443e-07	2.75391e-09
2.1853e-07	3.1466e-09
2.26617e-07	3.45775e-09
2.34704e-07	3.47615e-09
2.42791e-07	3.23785e-09
2.50878e-07	4.25082e-09
2.58966e-07	4.64185e-09
2.67053e-07	5.51382e-09
2.7514e-07	5.63139e-09
2.83227e-07	8.01586e-09
2.91314e-07	9.81852e-09
2.99401e-07	1.44471e-08
3.07488e-07	1.3128e-08
3.15576e-07	1.33391e-08
3.23663e-07	1.49303e-08
3.28717e-07	1.29416e-08
